# Supplementary material for: Diverse captive non-human primates with phytanic acid-deficient diets rich in plant products have substantial phytanic acid levels in their red blood cells
Source: Lipids Health Dis. 2013 Feb 4;12:10. doi: 10.1186/1476-511X-12-10 (PMC3571895; doi:10.1186/1476-511X-12-10)
Supplement: Additional file 1 — Composition of blood donor cohort. A summary of the numbers, ages, and sex of blood donors is provided. [file 1476-511X-12-10-S1.xlsx]

## Sheet: Additional_File_1
Additional File 1. Composition of blood donor cohort
Species	Number	Average age
Human (Vegan diet)a	25 total	33 yrs
	6 male	37 yrs
	19 female	32 yrs
Bonoboa	11 total	19 yrs
	0 male	---
	11 female	19 yrs
Gorillaa	9 total	17 yrs
	3 male	16 yrs
	6 female	18 yrs
Siamangb	1 total	31 yrs
	0 male	---
	1 female	31 yrs
Olive baboonb	10 total	12 yrs
	5 male	14 yrs
	5 female	10 yrs
Rhesus macaqueb (SNPRC and WaNPRC)	14 total	9 yrs
	9 male	8 yrs
	5 female	11 yrs
Rhesus macaque (SNPRC)b	9 total	11 yrs
	4 male	10 yrs
	5 female	11 yrs
Rhesus macaque (WaNPRC)b	5 total	6 yrs
	5 male	6 yrs
	0 female	---
Common marmosetb	6 total	4 yrs
	3 male	4 yrs
	3 female	4 yrs
Human (Western diet)c	135 total	50 yrs
	52 male	50 yrs
	83 female	50 yrs
Chimpanzeec	46 total	24 yrs
	27 male	24 yrs
	19 female	23 yrs
Orangutanc	3 total	21 yrs
	2 male	24 yrs
	1 female	16 yrs
aContains at least one new sample for this study
bAll new samples for this study
cAll data from these animals is reported in reference 3
