# Supplementary material for: Diverse captive non-human primates with phytanic acid-deficient diets rich in plant products have substantial phytanic acid levels in their red blood cells
Source: Lipids Health Dis. 2013 Feb 4;12:10. doi: 10.1186/1476-511X-12-10 (PMC3571895; doi:10.1186/1476-511X-12-10)
Supplement: Additional file 2 — Phytanic acid relative to total fatty acid levels for each red blood cell donor. Relative levels of phytanic acid for all RBC donors are provided. (XLSX 16 kb) [file 1476-511X-12-10-S2.xlsx]

## Sheet: Additional_File_2
Additional File 2. Phytanic acid relative to total fatty acid levels for each red blood cell donor.
Species	Human Vegan Prior	Human Vegan Prior	Human Vegan Prior	Human Vegan Prior	Human Vegan Prior	Human Vegan Prior	Human Vegan Prior	Human Vegan Prior	Human Vegan Prior	Human Vegan Prior	Human Vegan Prior	Human Vegan Prior	Human Vegan Prior	Human Vegan Prior	Human Vegan Prior	Human Vegan New Recruit	Human Vegan New Recruit	Human Vegan New Recruit	Human Vegan New Recruit	Human Vegan New Recruit	Human Vegan New Recruit	Human Vegan New Recruit	Human Vegan New Recruit	Human Vegan New Recruit	Human Vegan New Recruit	Human Vegan Geometric Mean		Bonobo	Bonobo	Bonobo	Bonobo	Bonobo	Bonobo	Bonobo	Bonobo	Bonobo	Bonobo	Bonobo	Bonobo Geometric Mean		Gorilla	Gorilla	Gorilla	Gorilla	Gorilla	Gorilla	Gorillab	Gorilla	Gorilla
Origina																												Prior	Prior	Prior	Prior	New	New	New	New	New	New	New			Prior	Prior	Prior	Prior	Prior	Prior	Prior	New	New
Gender																												Female	Female	Female	Female	Female	Female	Female	Female	Female	Female	Female			Female	Female	Female	Female	Male	Female	Male	Female	Male
Donor Age																												27	2	21	7	23	30	7	21	38	21	12			9	17	29	14	4	21	5	15	40
Phytanic acid	6.4112e-06	1.23771e-05	6.27549e-06	6.52652e-06	1.21879e-05	1.25102e-05	1.73925e-05	1.15966e-05	1.22909e-05	5.90762e-06	1.10969e-05	1.41876e-05	6.16955e-06	1.19214e-05	7.14413e-06	1.78915e-05	6.75967e-06	6.03114e-06	6.31839e-06	6.6454e-06	1.33947e-05	7.85952e-06	1.7922e-05	1.51824e-05	1.46805e-05	9.89765e-06		3.04931e-05	3.09919e-05	5.03572e-05	4.80602e-05	6.17305e-05	6.35636e-05	6.19171e-05	8.86478e-05	5.07925e-05	7.83426e-05	8.05626e-05	5.56302e-05		2.28206e-05	2.48268e-05	7.18842e-05	9.4737e-05	3.71093e-05	2.06629e-05	3.71408e-05	5.21814e-05	3.3635e-05
aSNPRC = Southwest National Primate Research Center, WaNPRC=Washington National Primate Research Center. Prior = Reported in reference [3].
bGorilla donor carries a deletion of the distal q arm of chromosome 3 (the homolog of human chromosome 4) as discussed in reference [3].
cHybrid offspring of Sumatran and Bornean orangutan parents. All other orangutans in this study are Sumatran in origin. The data acquired from the 30 and 17 year old male orangutans were inadvertently switched in our previous publication [Watkins et al., 2010], which did affect the conclusions of that study. The corrected values are provided in this table.
[truncated: 40 more columns]
