# Supplementary material for: Diverse captive non-human primates with phytanic acid-deficient diets rich in plant products have substantial phytanic acid levels in their red blood cells
Source: Lipids Health Dis. 2013 Feb 4;12:10. doi: 10.1186/1476-511X-12-10 (PMC3571895; doi:10.1186/1476-511X-12-10)
Supplement: Additional file 3 — Orthologous gene sequences used in this study. All orthologous gene sequences and the methods used to acquire them are provided. [file 1476-511X-12-10-S3.xlsx]

## Sheet: Additional_File_3
Additional File 3. Orthologous gene sequences used in this study.
Gene	Species	Predicted coding sequence (5'-3') - click on box for full sequence
Phyh	Homo sapiens (Human) Refseq NM_006214	ATGGAGCAGCTTCGCGCCGCCGCCCGTCTGCAGATTGTTCTGGGCCACCTCGGCCGCCCCTCGGCCGGGGCTGTCGTAGCTCATCCCACTTCAGGGACTATTTCCTCTGCCAGTTTCCATCCTCAACAATTCCAGTATACTCTGGATAATAACGTTCTAACCCTGGAACAGAGAAAATTTTATGAAGAAAATGGGTTTCTAGTAATCAAAAATCTTGTACCTGATGCCGATATTCAACGCTTTCGGAATGAGTTTGAAAAAATCTGCAGAAAGGAGGTGAAACCATTAGGATTAACAGTAATGAGAGATGTGACCATTTCGAAATCCGAATATGCTCCAAGTGAGAAGATGATCACGAAGGTCCAGGATTTCCAGGAAGATAAGGAGCTCTTCAGATAC…
	Pan troglodytes (Chimpanzee)	ATGGAGCAGCCTCGCGCCGCCGCCCGTCTGCAGATTGTTCTGGGCCACCTCGGCCGCCCCTCGGCCGGGGCTGTCGTAGCTCATCCCATTTCAGGGACTATTTCCTCTGCCAGTTTCCATCCTCAACAATTCCAGTATACTCTGGATAATAATGTTCTAACCCTGGAACAGAGAAAATTTTATGAAGAAAATGGGTTTCTAGTAATCAAAAATCTTGTACCTGATGCCGATATTCAACGCTTTCGGAATGAGTTTGAAAAAATCTGCAGAAAGGAGGTGAAACCATTAGGATTAACAGTAATGAGAGATGTGACCATTTCGAAATCCGAATATGCTCCAAGTGAGAAGATGATCACGAAGGTCCAGGATTTCCAGGAAGATAAGGAGCTCTTCAGATAC…
	Pan paniscus (Bonobo)	ATGGAGCAGCCTCGCGCCGCCGCCCGTCTGCAGATTGTTCTGGGCCACCTCGGCCGCCCCTCGGCCGGGGCTGTCGTAGCTCATCCCATTTCAGGGACTATTTCCTCTGCCAGTTTCCATCCTCAACAATTCCAGTATACTCTGGATAATAATGTTCTAACCCTGGAACAGAGAAAATTTTATGAAGAAAATGGGTTTCTAGTAATCAAAAATCTTGTACCTGATGCCGATATTCAACGCTTTCGGAATGAGTTTGAAAAAATCTGCAGAAAGGAGGTGAAACCATTAGGATTAACAGTAATGAGAGATGTGACCATTTCGAAATCCGAATATGCTCCAAGTGAGAAGATGATCACGAAGGTCCAGGATTTCCAGGAAGATAAGGAGCTCTTCAGATAC…
	Gorilla gorilla (Gorilla)	ATGGAGCAGCCTCGCGCCGCCGCCCGTCTGCAGATTGTTCTGGGCCACCTCGGCCGCCCCTCGGCCGGGGCCGTCGTAGCTCATCCCACTTCAGGGACTATTTCCTCTGCCAGTTTCCATCCTCAACAATTCCAGTATACTCTGGATAATAATGTTCTAACCCTGGAACAGAGAAAATTTTATGAAGAAAACGGGTTTCTAGTAATCAAAAATCTTGTACCTGATGCCGATATTCAACGCTTTCGGAATGAGTTTGAAAAAATCTGCAGAAAGGAGGTGAAACCATTAGGATTAACAATAATGAGAGATGTGACCATTTCGAAATCCGAATATGCTCCAAGTGAGAAGATGATCACGAAGGTCCAGGATTTCCAGGAAGATAAGGAGCTCTTCAGATAC…
	Pongo pygmaeus (Orangutan)	ATGGAGCAGCCTCGCGCCGCCGCCCGTCTGCAGATTGTTCTGGGCCACCTCGGCCGCCCCTCGGCCGGGGCCGTAGTAGCTCATCCCACTTCAGGGACTATTTCCTCTGCCAGTTTCCATCCTCAACAATTCCAGTATACTCTGGATAATAATGTTCTAACCCTGGAACAGAGAAAATTTTATGAAGAAAATGGGTTTCTAGTAATCAAAAATCTTGTACCTGATGCCGATATTCAACGCTTTCGGAATGAGTTTGAAAAAATCTGCAGAAAGGAGGTGAAACCATTAGGATTAACAGTAATGAGAGATGTGACCATTTCGAAATCAGAATATGCTCCAAGTGAGAAGATGATCACGAAGGTCCAGGATTTCCAGGAAGATAAGGAGCTCTTCAGATAC…
	Symphalangus syndactylus (Siamang)	ATGGAACAGCCCCGTGCCGCCGCCCGCCTGCAGATCGTCCTGGGCCACCTCGGCCGCCCCTCGGCCGGGGCCGTCGTAGCTCATCCCACTTCAGGGACTATTTCCTCTGCCAGTTTCCATCCTCAACAATTCCAGTATACTCTGGATAATAATGTTCTAACCCTGGAACAGAGAAAATTTTATGAAGAAAATGGGTTTCTTGTAATCAAAAATCTTGTACCTGATGCCGATATTCAACGCTTTCGGAATGAATTTGAAAAAATCTGCAGAAAGGAGGTGAAACCATTAGGATTAACAGTAATGAGAGATGTGACCATTTCGAAATCAGAATATGCTCCAAGTGAGAAGATGATCACGAAGGTCCAGGATTTCCAGGAAGATAAGGAGCTCTTCAGATAC…
	Nomascus leucogenys (White-cheeked gibbon)	ATGGAACAGCCCCGTGCCGCCGCCCGCCTGCAGATCGTCCTGGGCCACCTCGGCCGCCCCTCGGCCGGGGCCGTCGTAGCTCATCCCACTTCAGGGACTATTTCCTCTGCCAGTTTCCATCCTCAGCAATTCCAGTATACTCTGGATAATAATGTTCTAACCCTGGAACAGAGAAAATTTTATGAAGAAAATGGGTTTCTAGTAATCAAAAATCTTGTACCTGATGCTGACATTCAATGCTTTCGGAATGAATTTGAAAAAATCTGCAGAAAGGAGGTGAAACCATTAGGATTAACAGTAATGAGAGATGTGACCATTTCGAAATCAGAATATGTTCCAAGTGAGAAGATGATCACGAAGGTCCAGGATTTCCAGGAAGATAAGGAGCTCTTCAGATAC…
	Macaca mulatta (Indian rhesus macaque)	ATGGAGCAGCCCCGCGCCGCCGCCCGCCTGCAGATCGTACTGGGCCACCTCGGCCGCCCCTCGGCCGGGGCCGTCGTAGCTCATCCCACTACAGGGACTATTGCCTCTGCCAGTTTCCATCCTCAACAATTCCAGTATACTCTGGATAATAATGTTCTAACCCTGGAACAGAGAAAATTTTATGAAGAAAATGGGTTTCTTGTAATCAAAAATCTTGTACCTGATGCCGATATTCAACGTTTTCGGAATGAGTTTGAAAAAATCTGCAGAAAGGAGGTGAAACCATTCGGATTAGTAGTAATGAGAGATGTGACCATTTCGAAATCGGAATATACTCCAAGTGAGAAGATGACCACGAAGGTCCAGGATTTCCAGGAAGATAAGGAGCTCTTCAGATAC…
	Macaca mulatta (Chinese rhesus macaque)	ATGGAGCAGCCCCGCGCCGCCGCCCGCCTGCAGATCGTACTGGGCCACCTCGGCCGCCCCTCGGCCGGGGCCGTCGTAGCTCATCCCACTACAGGGACTATTGCCTCTGCCAGTTTCCATCCTCAACAATTCCAGTATACTCTGGATAATAATGTTCTAACCCTGGAACAGAGAAAATTTTATGAAGAAAATGGGTTTCTTGTAATCAAAAATCTTGTACCTGATGCCGATATTCAACGTTTTCGGAATGAGTTTGAAAAAATCTGCAGAAAGGAGGTGAAACCATTCGGATTAGTAGTAATGAGAGATGTGACCATTTCGAAATCGGAATATACTCCAAGTGAGAAGATGACCACGAAGGTCCAGGATTTCCAGGAAGATAAGGAGCTCTTCAGATAC…
	Macaca fascicularis (Crab-eating macaque)	ATGGAGCAGCCCCGCGCCGCCGCCCGCCTGCAGATCGTACTGGGCCACCTCGGCCGCCCCTCGGCCGGGGCCGTCGTAGCTCATCCCACTACAGGGACTATTGCCTCTGCCAGTTTCCATCCTCAACAATTCCAGTATACTCTGGATAATAATGTTCTAACCCTGGAACAGAGAAAATTTTATGAAGAAAATGGGTTTCTTGTAATCAAAAATCTTGTACCTGATGCCGATATTCAACGTTTTCGGAATGAGTTTGAAAAAATCTGCAGAAAGGAGGTGAAACCATTCGGATTAGTAGTAATGAGAGATGTGACCATTTCGAAATCGGAATATACTCCAAGTGAGAAGATGACCACGAAGGTCCAGGATTTCCAGGAAGATAAGGAGCTCTTCAGATAC…
	Macaca silenus (Lion-tailed macaque)	ATGGAGCAGCCCCGCGCCGCCGCCCGCCTGCAGATCGTACTGGGCCACCTCGGCCGCCCCTCGGCCGGGGCCGTCGTAGCTCATCCCACTACAGGGACTATTGCCTCTGCCAGTTTCCATCCTCAACAATTCCAGTATACTCTGGATAATAATGTTCTAACCCTGGAACAGAGAAAATTTTATGAAGAAAATGGGTTTCTTGTAATCAAAAATCTTGTACCTGATGCCGATATTCAACGTTTTCGGAATGAGTTTGAAAAAATCTGCAGAAAGGAGGTGAAACCATTCGGATTAGTAGTAATGAGAGATGTGACCATTTCGAAATCGGAATATACTCCAAGTGAGAAGATGACCACGAAGGTCCAGGATTTCCAGGAAGATAAGGAGCTCTTCAGATAC…
	Papio anubis (Olive baboon)	ATGGAGCAGCCCCGCGCCGCCGCCCGCCTGCAGATCATACTGGGCCACCTCCGCCGCCCCTCGGCCGGGGCCGTCGTAGCTCATCCCACTACAGGGACTATTTCCTCTGCCAGTTTCCATCCTCAACAATTCCAGTATACTCTGGATAATAATGTTCTAACCCTGGAACAGAGAAACTTTTATGAAGAAAATGGGTTTCTTGTAATCAAAAATCTTGTACCTGATGCTGATATTCAACGCTTTCGGAATGAGTTTGAAAAAATCTGCAGAAAGGAGGTGAAACCATTCGGATTAGTAGTAATGAGAGATGTGACCATTTCGAAATCGGAATATACTCCAAGTGAGAAGATGACCACGAAGGTCCAGGATTTCCAGGAAGATAAGGAGCTCTTCAGATAC…
	Theropithecus gelada (Gelada baboon)	ATGGAGCAGCCCCGCGCCGCCGCCCGCCTGCAGATCGTACTGGGCCACCTCGGCCGCCCCTCTGCCGGGGCCGTCGTAGCTCATCCCACTACAGGGACTATTTCCTCTGCCAGTATCCATCCTCAACAATTCCAGTATACTCTGGATAATAATGTTCTAACCCTGGAACAGAGAAAATTTTATGAAGAAAATGGGTTTCTTGTAATCAAAAATCTTGTACCTGATGCTGATATTCAACGCTTTCGGAATGAGTTTGAAAAAATCTGCAGAAAGGAGGTGAAACCATTCGGATTAGTAGTAATGAGAGATGTGACCATTTCGAAATCGGAATATACACCAAGTGAGAAGATGACCACGAAGGTCCAGGATTTCCAGGAAGATAAGGAGCTCTTCAGATAC…
	Pygathrix nemaeus (Douc langur)	ATGGAGCAGTCCCGCGCAGCCGCCCGCCTGCAGATCGTACTGGGCCACCTCGGCCGCCCCTCGGCCGGGGCCGTTGTAGTTCATCCCACTACAGGGACTATTTCCTCTGCCAGTTTCCATCCTCAACAATTCCAGTATACTCTGGATAATAATGTTCTAACCCTGGAACAGAGAAAATTTTATGAAGAAAATGGGTTTCTTGTAATCAAAAATCTTGTACCTGATGCCGATATTCAACGTTTTCGGAATGAGTTTGAAAAAATCTGCAGAAAGGAGGTGAAACCATTAGGATTAGTAGTAATGAGAGATGTGACCATTTCGAAATCGGAATATGCTCCAAGTGAGAAGATGACCACGAAGGTCCAGGATTTCCAGGAAGATAAGGAGCTCTTCAGATAC…
	Callithrix jacchus (Common marmoset)	ATGGAGCAGTCCCGCGCCGCCTCCCGCCTGCGGATCGTGCTGGGCCACCTCGGTAGCCCCTCGGCCCTGAACATCGTAGGTCATCCCACTTCAGGGACTGTTTCCTCTGCCAGTTTCCATCCTCAACAATTCCAGTATAGTCTGGATAATAATGTTCTCACCCTGGAACAGAGAAAATTTTATGAAGAAAATGGGTATCTTGTAATTAAAAATCTGGTATCTGATGCTGATATTCAACGGTTTCGGAATGAGTTTGAAAAAATCTGCAGAAAGGAGGTGAAACCATTAGGATTAACGGTAATGAGAGACGTGGCCATTTTGAAATCAGAATATGCTCACAGTGAGAAGACGGTCACAAAGGTCCAGGATTTCCAGGAAGATAAGGAGCTCTTCAGATAC…
	Saimiri boliviensis (Bolivian squirrel monkey)	ATGGAGCAGTCCCGCGCCGCCGCCCGCCTGCAGATCGTGCTGGGCCACCTCGGCCGCCCCTCGGCCCGGGCCATCGTAGGTCATCCCACTTCAGGGACTATTTCCTCTGCCAGTTTCCATCCTCAACAATTCCAGTATAGTCTGGATAATAATGTTCTCACCCTGGAACAGAGAAAATTCTATGAAGAAAATGGGTATCTTGTAATTAAAAATCTGGTATCTGATGCTGATATTCAACGCTTTCGGAATGAGTTTGAAAAAATCTGCAGAAAGGAGGTAAAACCATTAGGATTAACAGTAATGAGAGACGTGGCCATTTTGAAATCCGAATATCCTCATGGTGAGAAGATGATCGCGAAGGTCCAGGATTTCCAGGACGATCAGGAGCTCTTCAGATAC…
Hacl1	Homo sapiens (Human) RefSeq NM_012260	ATGCCGGACAGTAACTTCGCAGAGCGCAGCGAGGAGCAGGTGTCTGGTGCTAAAGTCATCGCTCAGGCCCTGAAAACGCAAGATGTGGAGTACATATTTGGCATCGTAGGCATCCCAGTGACCGAAATCGCCATTGCTGCCCAGCAGCTAGGCATCAAGTACATCGGGATGAGGAATGAGCAAGCGGCTTGTTATGCTGCCTCCGCGATTGGATATCTGACAAGCAGGCCAGGAGTCTGCCTTGTTGTTTCTGGCCCAGGTCTCATCCATGCCTTGGGCGGTATGGCAAATGCAAACATGAACTGCTGGCCCTTGCTTGTGATTGGTGGTTCCTCTGAAAGAAACCAAGAAACAATGGGAGCTTTCCAGGAGTTTCCTCAGGTTGAAGCTTGTAGATTA…
	Pan troglodytes (Chimpanzee)	ATGCCGGACAGTAACTTCGCAGAGCGCAGCGAGGAGCAGGTGTCTGGTGCTAAAGTCATCGCTCAGGCCCTGAAAACGCAAGATGTGGAGTACATATTTGGCATCGTAGGCATCCCAGTGACCGAAATCGCCATTGCTGCCCAGCAGCTAGGCATCAAGTACATCGGGATGAGGAATGAGCAGGCGGCTTGTTATGCTGCCTCCGCGATTGGATATCTGACAAGCAGGCCAGGAGTCTGCCTTGTTGTTTCTGGCCCAGGTCTCATCCATGCCTTGGGCGGTATGGCAAATGCAAACATGAACTGCTGGCCCTTGCTTGTGATTGGTGGTTCCTCTGAAAGAAACCAAGAAACAATGGGAGCTTTCCAGGAGTTTCCTCAGGTTGAAGCTTGTAGATTA…
	Gorilla gorilla (Gorilla)	ATGCCGGACAGTAACTTCGCAGAGCGCAGCGAGGAGCAGGTGTCTGGTGCTAAAGTCATCGCTCAGGCCCTGAAAACGCAAGATGTGGAGTACATATTTGGCATCGTAGGCATCCCAGTGACCGAAATCGCCATTGCTGCCCAGCAGCTAGGCATCAAGTACATCGGGATGAGGAATGAGCAAGCGGCTTGTTATGCTGCCTCCGCGATTGGATATCTGACAAGCAGGCCAGGAGTCTGCCTTGTTGTTTCTGGCCCAGGTCTCATCCATGCCTTGGGCGGTATGGCAAATGCAAACATGAACTGCTGGCCCTTGCTTGTGATTGGTGGTTCCTCTGAAAGAAACCAAGAAACAATGGGAGCTTTCCAGGAATTTCCTCAGGTTGAAGCTTGTAGATTA…
	Pongo pygmaeus (Orangutan)	ATGCCGGACAGTAACTTCGCAGAGCGCAGCGAGGAGCAGGTGTCTGGTGCTAAAGTCATCGCCCAGGCCCTGAAAACGCAAGATGTGGAGTACATATTTGGCATCGTAGGCATCCCAGTGACCGAAATCGCCATTGCTGCCCAGCAGCTAGGCATCAAGTACATCGGGATGAGGAATGAGCAGGCGGCTTGTTATGCTGCCTCCGCGATTGGATATCTGACAGGCAGGCCAGGAGTCTGCCTTGTTGTTTCTGGTCCAGGTCTCATCCATGCCTTGGGTGGTATGGCAAATGCAAACATGAACTGCTGGCCCTTGCTTGTGATTGGTGGTTCCTCTGAAAGAAACCAAGAAACAATGGGAGCTTTCCAGGAGTTTCCTCAGGTTGAAGCTTGTAGATTA…
	Nomascus leucogenys (White-cheeked gibbon)	ATGCCGGACAGTAACTTCGCAGAGCGCAGCCAGGAGCCGGTGTCTGGTGCCAAAGTCATCGCCCAGGCCCTGAAAACGCAAGATGTGGAGTACATATTTGGCATCGTAGGCATCCCAGTGACCGAAATCGCCATTGCTGCCCAGCAGCTAGGCATCAAGTACATCGGGATGAGGAATGAGCAAGCGGCTTGTTATGCTGCCTCTGCGATTGGATATCTGACAGGCAGGCCAGGAGTCTGCCTTGTTGTTTCTGGCCCAGGTCTCATCCATGCCTTGGGCGGTATGGCAAATGCAAACATGAACTGCTGGCCCTTGCTTGTGATTGGTGGTTCCTCTGAAAGAAACCAAGAAACAATGGGAGCTTTCCAGGAGTTTCCTCAGGTTGAAGCTTGTAGATTA…
	Macaca mulatta (Indian rhesus macaque)	ATGCCGGACAGTAACTTCGCAGAGCGCAGCGAGGAACAGGTGTCTGGTGCTAAAGTCATCGCCCAGGCCCTGAAAACGCAAGATGTGGAGTACGTATTTGGAATCGTAGGCATCCCAGTGACCGAAATTGCCATTGCTGCCCAGCAGCTAGGCATCAAGTACATCGGGATGAGGAATGAGCAAGCGGCTTGTTATGCTGCCTCCGCGATTGGATATCTGACAGGCAGGCCAGGAGTCTGCCTTGTTGTTTCTGGCCCAGGTCTCATCCACGCCTTGGGTGGTATGGCAAATGCAAACGTGAACTGCTGGCCCTTGCTTGTGATTGGCGGTTCCCCTGAAAGAAACCAAGAAACGATGGGAGCTTTCCAGGAGTTTCCTCAGGTTGAAGCTTGTAGATTA…
	Macaca mulatta (Chinese rhesus macaque)	ATGCCGGACAGTAACTTCGCAGAGCGCAGCGAGGAACAGGTGTCTGGTGCTAAAGTCATCGCCCAGGCCCTGAAAACGCAAGATGTGGAGTACGTATTTGGAATCGTAGGCATCCCAGTGACCGAAATTGCCATTGCTGCCCAGCAGCTAGGCATCAAGTACATCGGGATGAGGAATGAGCAAGCGGCTTGTTATGCTGCCTCCGCGATTGGATATCTGACAGGCAGGCCAGGAGTCTGCCTTGTTGTTTCTGGCCCAGGTCTCATCCACGCCTTGGGTGGTATGGCAAATGCAAACGTGAACTGCTGGCCCTTGCTTGTGATTGGTGGTTCCCCTGAAAGAAACCAAGAAATGATGGGAGCTTTCCAGGAGTTTCCTCAGGTTGAAGCTTGTAGATTA…
	Macaca fascicularis (Crab-eating macaque)	ATGCCGGACAGTAACTTCGCAGAGCGCAGCGAGGAACAGGTGTCTGGTGCTAAAGTCATCGCCCAGGCCCTGAAAACGCAAGATGTGGAGTACGTATTTGGAATCGTAGGCATCCCAGTGACCGAAATTGCCATTGCTGCCCAGCAGCTAGGCATCAAGTACATCGGGATGAGGAATGAGCAAGCGGCTTGTTATGCTGCCTCCGCGATTGGATATCTGACAGGCAGGCCAGGAGTCTGCCTTGTTGTTTCTGGCCCAGGTCTCATCCACGCCTTGGGTGGTATGGCAAATGCAAACGTGAACTGCTGGCCCTTGCTTGTGATTGGTGGTTCCCCTGAAAGAAACCAAGAAACGATGGGAGCTTTCCAGGAGTTTCCTCAGGTTGAAGCTTGTAGATTA…
	Papio anubis (Olive baboon)	ATGCCGGACAGTAACTTCGCAGAGCGCAGCGAGGAGCAGGTGTCTGGTGCTAAAGTCATCGCCCAGGCCCTGAAAACGCAAGATGTGGAGTACGTATTTGGAATCGTAGGCATCCCAGTGACCGAAATTGCCATTGCTGCCCAGCAGCTAGGCATCAAGTACATCGGGATGAGGAATGAGCAAGCGGCTTGTTATGCTGCCTCCGCGATTGGATATCTGACAGGCAGGCCAGGAGTCTGCCTTGTTGTTTCTGGCCCAGGTCTCATCCACGCCTTGGGTGGTATGGCAAATGCAAACGTGAACTGCTGGCCCTTGCTTGTGATTGGTGGTTCCCCTGAAAGAAACCAAGAAACGATGGGAGCTTTCCAGGAGTTTCCTCAGGTTGAAGCTTGTAGATTA…
	Callithrix jacchus (Common marmoset)	ATGCCGGACAGTAACTTCGCAGAGCGCAGCGAGGAGCAGGTGTCTGGTGCTAAAGTCATCGCCCAGGCCCTGAAAACGCAAGATGTGGAATACATATTTGGCATCGTAGGCATCCCAGTAACCGAAATCGCCATTGCTGCCCAGCAGCTAGGCATCAAGTACATTGGAATGAGGAACGAGCAAGCGGCTTGTTATGCTGCCTCTGCGATTGGATATCTGACAGGCAGGCCAGGAGTCTGCCTTGTTGTTTCTGGCCCAGGTCTCATCCATGCCTTGGGTGGTATGGCAAATGCAAACATGAACTGCTGGCCCTTGCTTATGATTGGTGGTTCCTCTGAAAGAAATCAGGAAACAATGGGAGCTTTCCAGGAATTTCCTCAGGTTGAAGCTTGTAGATTA…
	Saimiri boliviensis (Bolivian squirrel monkey)	ATGCCGGACAGTAACTTCGCAGAGCGCAGCGAGGAGCAGATGTCTGGTGCTAAAGTCATCGCCCAGGCCCTGAAAACGCAAGATGTGGAGTACATGTTTGGCATCGTAGGCATCCCAGTAACCGAAATCGCCATTGCCGCCCAGCAGCTAGGCATCAAGTACATCGGGATGAGGAATGAGCAGGCGGCTTGTTATGCTGCCTCCGCGATTGGATATCTGACAGGCAGGCCAGGAGTCTGCCTTGTTGTTTCTGGCCCAGGTCTCATCCATGCCTTGGGTGGTATGGCAAATGCAAACATGAACTGCTGGCCCTTGCTTGTGATTGGTGGTTCCTCTGAAAGAAATCAGGAAACAATGGGAGCTTTCCAGGAGTTTCCTCAGGTTGAAGCTTGTAGATTA…
Aldh3a2	Homo sapiens (Human) RefSeq NM_001031806	ATGGAGCTCGAAGTCCGGCGGGTCCGACAGGCGTTCCTGTCCGGCCGGTCGCGACCTCTGCGGTTTCGGCTGCAGCAGCTGGAGGCCCTGCGGAGGATGGTGCAGGAGCGCGAGAAGGATATCCTGACGGCCATCGCCGCCGACCTGTGCAAGAGTGAATTCAATGTGTACAGTCAGGAAGTCATTACTGTCCTTGGGGAAATTGATTTTATGCTTGAGAATCTTCCTGAATGGGTTACTGCTAAACCAGTTAAGAAGAACGTGCTCACCATGCTGGATGAGGCCTATATTCAGCCACAGCCTCTGGGAGTGGTGCTGATAATCGGAGCTTGGAATTACCCCTTCGTTCTCACCATTCAGCCACTGATAGGAGCCATCGCTGCAGGAAATGCTGTGATT…
	Pan troglodytes (Chimpanzee)	ATGGAGCTCGAAGTCCGGCGGGTCCGACAGGCGTTCCTGTCCGGCCGGTCGCGACCTCTGCGGTTTCGGCTGCAGCAGCTGGAGGCCCTGCGGAGGATGGTGCAGGAGCGCGAGAAGGATATCCTGGCGGCCATCGCCTCCGACCTGTGCAAGAGTGAATTCAATGTGTACAGTCAGGAAGTCATTACTGTCCTTGGGGAAATTGAAGGTATGCTTGAGAATCTTCCTGAATGGGTTACTGCTAAACCAGTTAAGAAGAATGTGCTCACCATGCTGGATGAGGCCTATATTCAGCCACAGCCTCTGGGAGTGGTGCTGATAATCGGAGCTTGGAATTACCCCTTCGTTCTCACCATTCAGCCACTGATAGGAGCCATCGCTGCAGGAAATGCTGTGATT…
	Gorilla gorilla (Gorilla)	ATGGAGCtCGAAGTCCgGCGgGTCaGaCAGGCGTTCCTgTCCGGCCGGTCgCGACCtcTGCGGTTtCGGCTGCAGCAGCTGGAGGCCCTGCGtAGGATGGTGCAGGAGCGCGAGAAGGAtATCCTGGCGGCCATCGcCgCCGAcCTGTGCAAGAGTGAATTCAATGTGTACAGTCAGGAAGTCcTTACTGTCCTTGGGGAAATTGATTTTATGCTTGAGAATCTTCCTGAATGGGTTACTGCTAAACCAGTTAAGAAGAACGTGCTCACCATGCTGGATGAGGCCTATATTCAGCCACAGCCTCTGGGAGTGGTGCTGATAATCGGAGCTTGGAATTACCCCTTCGTTCTCACCATTCAGCCACTGATAGGAGCCATCGCTGCAGGAAATGCTGTGATT…
	Pongo pygmaeus (Orangutan)	ATGGAGCTCGAAGTCCGGCGAGTCCGACAGGCGTTCCTGTCCGGCCGGTCGCGACCTCTGCGGTTTCGGCTGCAGCAGCTGGAGGCCCTGCGGAGGATGGTGCAGGAGCGCGAGAAGGATATCCTGGCGGCCATCGCCGCCGACCTGTGCAAGAGTGAATTCAATGTGTACAGTCAGGAAGTCATTACTGTCCTTGGGGAAATTGATTTTATGCTTGAGAATCTTCCTGAATGGGTTACTGCTAAACCAGTTAAGAAGAACGTGCTCACCATGCTGGATGAGGCCTATATTCAGCCACAGCCTCTGGGAGTGGTGCTGATAATCGGAGCTTGGAATTACCCCTTTGTTCTCACCATTCAGCCACTGATAGGAGCCGTCGCTGCAGGAAATGCTGTAATT…
	Nomascus leucogenys (White-cheeked gibbon)	ATGGAGCGCGAAGTCCGGCGGGTCCGACAGGCATTCCTGTCCAGCCGGTCGCGACCTCTGCGGTTTCGGCTGCAGCAGCTGGAGGCGCTGCGGAGGATGGTGCAGGAGCGCGAGAAGGATATCCTGGCGGCCATCGCCGCCGACCTGTGCAAGAGTGAATTCAATGTGTACAGTCAGGAAGTCATTACTGTCCTTGGGGAAATTGATTTTATGCTTGAGAATCTTCCTGAATGGGTTACTGCTAAACCAGTTAAGAAGAACGTGCTCACCATGCTGGATGAGGCCTATATTCAGCCACAGCCTCTGGGAGTGGTGCTGATAATCGGAGCTTGGAATTACCCCTTTGTTCTCACCATTCAGCCACTGATAGGAGCCATCGCTGCAGGAAATGCTGTGATT…
	Macaca mulatta (Indian rhesus macaque)	ATGGAGCGCGAAGTACAGCGGGTTCGCCAGGCATTCCTGTCCGGACGGTCGCGACCCCTGCGGTTTCGGCTGCAGCAGCTGGAGGCCCTTCGGAGGATGGTGCAGGAGCGCGAGAAGGACATCCTGGCGGCCATCGCCGCCGACCTGTGCAAGAGTGAACTCAATGCGTACAGTCAGGAAGTCATTACTGTCCTTGGGGAAATTGATTTTATGCTTGAGAATCTTCCTGAATGGGTTACTGCTAAACCAGTTAAGAAGAACCTGCTCACCATGATGGATGAGGCCTATATTCAGCCACAGCCTCTGGGAGTGGTGCTGATAATCGGAGCTTGGAACTACCCCTTTGTTCTCATCATTCAGCCACTGATAGGAGCCATCGCTGCAGGAAATGCTGTGATT…
	Macaca mulatta (Chinese rhesus macaque)	ATGGAGCGCGAAGTACAGCGGGTTCGCCAGGCATTCCTGTCCGGACGGTCGCGACCCCTGCGGTTTCGGCTGCAGCAGCTGGAGGCCCTTCGGAGGATGGTGCAGGAGCGCGAGAAGGACATCCTGGCGGCCATCGCCGCCGACCTGTGCAAGAGTGAACTCAATGCGTACAGTCAGGAAGTCATTACTGTCCTTGGGGAAATTGATTTTATGCTTGAGAATCTTCCTGAATGGGTTACTGCTAAACCAGTTAAGAAGAACCTGCTCACCATGATGGATGAGGCCTATATTCAGCCACAGCCTCTGGGAGTGGTGCTGATAATCGGAGCTTGGAACTACCCCTTTGTTCTCATCATTCAGCCACTGATAGGAGCCATCGCTGCAGGAAATGCTGTGATT…
	Macaca fascicularis (Crab-eating macaque)	ATGGAGCGCGAAGTACAGCGGGTTCGCCAGGCATTCCTGTCCGGACGGTCGCGACCCCTGCGGTTTCGGCTGCAGCAGCTGGAGGCCCTTCGGAGGATGGTGCAGGAGCGCGAGAAGGACATCCTGGCGGCCATCGCCGCCGACCTGTGCAAGAGTGAACTCAATGCGTACAGTCAGGAAGTCATTACTGTCCTTGGGGAAATTGATTTTATGCTTGAGAATCTTCCTGAATGGGTTACTGCTAAACCAGTTAAGAAGAACCTGCTCACCATGATGGATGAGGCCTATATTCAGCCACAGCCTCTGGGAGTGGTGCTGATAATCGGAGCTTGGAACTACCCCTTTGTTCTCATCATTCAGCCACTGATAGGAGCCATCGCTGCAGGAAATGCTGTGATT…
	Papio anubis (Olive baboon)	ATGGAGCGCGAAGTACAGCGGGTTCGCCAGGCATTCCTGTCCGGACGGTCGCGACCCCTGCGGTTTCGGCTGCAGCAGCTGGAGGCCCTTCGGAGGATGGTGCAGGAGCGCGAGAAGGACATCCTGGCGGCCATCGCCGCCGACCTGTGCAAGAGTGAACTCAATGCGTACAGTCAGGAAGTCATTACTGTCCTTGGGGAAATTGATTTTATGCTTGAGAATCTTCCTGAATGGGTTACTGCTAAACCAGTTAAGAAGAACCTGCTCACCATGATGGATGAGGCCTATATTCAGCCACAGCCTCTGGGAGTGGTGCTGATAATCGGAGCTTGGAACTACCCCTTTGTTCTCATCATTCAGCCACTGATAGGAGCCATCGCTGCAGGAAATGCTGTGATT…
	Callithrix jacchus (Common marmoset)	ATGGAGCACGAAGTCCAGCGAGTCCGCCAGGCGTTCCTATCCGGCCGGTCACGACCCTTGCGGTTCCGGCTGCAGCAGCTGGAGGCCCTGCGGAGGATGGTGCAGGAGCGCGAGAAGGACATCCTGGCGGCCATCGGCTCCGATCTGTGCAAGAGCGAATTCAATGCATACAGTCAGGAAGTCATTGCTGTCCTTGGGGAAATTGATTTTATGCTTGAAAATCTTCCTGAATGGATTACTGCTAAACCAGTTAAGAAGAACCTGCTCACCATGCTGGATGAGGCCTATCTTCAGCCACAGCCTCTAGGAGTTGTGCTGATAATCGGAGCTTGGAACTACCCCTTTGTTCTCACCATTCAGCCACTGATAGGAGCCATTGCTGCAGGAAATGCTGTGATT…
	Saimiri boliviensis (Bolivian squirrel monkey)	ATGGAGCGCGAAGTCCAGCGAGTCCGCCAGGCGTTCCTGTCCGGCAGGTCGCGACCCTTGCGGTTCCGGCTGCAGCAGCTGGAGGCCCTGCGGAGGATGGTGCAGGAGCGCGAGAAGGACATCCTGGCGGCCATCCGCTCCGATCTGTGCAAGAGCGAATTCAATGCGTACAGTCAGGAAGTCATTACTGTCCTTGGGGAAATTGATTTTATGCTTGAAAATCTTCCTGAATGGGTTGCTGCTAAACCGGTTAAGAAGAACCTGCTCACCATGCTGGATGAGGCCTATCTTCAGCCACAGCCTCTAGGAGTGGTGCTGATAATCGGAGCTTGGAACTACCCCTTTGTTCTCACCATTCAGCCACTGATAGGAGCCATCGCTGCAGGAAATGCTGTGATT…
Slc27a2	Homo sapiens (Human) RefSeq NM_003645	ATGCTTTCCGCCATCTACACAGTCCTGGCGGGACTGCTGTTCCTGCCGCTCCTGGTGAACCTCTGCTGCCCATACTTCTTCCAGGACATAGGCTACTTCTTGAAGGTGGCCGCCGTGGGCCGGAGGGTGCGCAGCTACGGGAAGCGGCGGCCGGCGCGCACCATCCTGCGGGCGTTCCTGGAGAAAGCGCGCCAGACGCCACACAAGCCTTTTCTGCTCTTCCGCGACGAGACTCTCACCTACGCGCAGGTGGACCGGCGCAGCAATCAAGTGGCCCGGGCGCTGCACGACCACCTCGGCCTGCGCCAGGGAGACTGCGTGGCGCTCCTTATGGGTAACGAGCCGGCCTACGTGTGGCTGTGGCTGGGGCTGGTGAAGCTGGGCTGTGCCATGGCGTGC…
	Pan troglodytes (Chimpanzee)	ATGCTTTCCGCCATCTACACAGTCCTGGCGGGACTGCTGTTCCTGCCGCTCCTGGTGAACCTCTGCTGCCCCTACTTCCTCCAGGACATAGGCTACTTCTTGAAGGTGGCCGCCGTGGGCCGGAGGGTGCGCAGCTACGGGAAGCGGCGGCCGGCGCGCACCATCCTGCGGGCGTTCCTGGAGAAAGCGCGCCAGACTCCACACAAGCCTTTTCTGCTCTTCCGCGACGAGACTCTCACCTACGCGCAGGTGGACCGGCGCAGCAATCAAGTGGCCCGGGCGCTGCACGACCACCTCGGCCTGCGCCAGGGAGACTGCGTGGCGCTCTTTATGGGTAACGAGCCGGCCTACGTGTGGCTGTGGCTGGGGCTGGTGAAGCTGGGCTGTGCCATGGCGTGC…
	Gorilla gorilla (Gorilla)	ATGCTTTCCGCCATCTACACAGTCCTGGCGGGGCTGCTGTTCCTGCCGCTCCTGGTGAACCTCTGCTGCCCCTACTTCTTCCAGGACATAGGCTACTTCTTGAAGGTGGTCGCCGTGGGCCGGAGGGTGCGCAGCTACGGGAAGCGGCGGCCGGCGCGCACCATCCTGCGGGCGTTCCTGGAGAAAGCGCGCCAGACTCCACACAAGCCTTTTCTGCTCTTCCGCGACGAGACTCTCACCTACGCGCAGGTGGACCGGCGCAGCAATCAAGTGGCCCGGGCGCTGCACGACCACCTCGGCCTGCGCCAGGGAGACTGCGTGGCGCTCTTTATGGGTAACGAGCCAGCCTACGTGTGGCTGTGGCTGGGGCTGGTGAAGCTGGGCTGTGCCATGGCGTGC…
	Pongo pygmaeus (Orangutan)	ATGCTTTCCGCCATCTACACAGTTCTGGCGGGGCTGCTGTTCCTGCCGCTCCTGGTGAACCTCTGCTGCCCCTACTTCTTCCAGGACATAGGCTACTTCTTGAAGGTGGCCGCCGTGGGCCGGAGGGTGCGCAGCTACGGGAAGCGGCGGCCGGCGCGCACCATCTTGCGGGCGTTCCTGGAGAAAGCGCGCCAGACTCCACACAAGCCTTTTCTGCTCTTCCGCGACGAGACTCTCACCTACGCGCAGGTGGACCGGCGCAGCAATCAGGTGGCCCGGGCGCTGCACGACCACCTCGGCCTGCGCCAGGGAGACTGCGTGGCGCTCTTTATGGGTAACGAGCCGGCCTACGTGTGGCTGTGGCTGGGGCTGGTGAAGCTGGGCTGTGCCATGGCGTGC…
	Nomascus leucogenys (White-cheeked gibbon)	ATGCTTTCCGCCATCTACACAGTCCTGGCGGGGCTGCTGTTCCTGCCGCTCCTGGTGAACTTCTGCTGCCCCTACTTCTTCCAGGACATAGGCTACTTCTTGAAGGTGGCCGCCGTGGGCCGGAGGGTGCGCAGCTATGGGCGGCGGCGGCCGGCGCGCACCATCGTGCGGGCGTTCCTGGAGAAAGCGCGCCGGACCCCACACAAGCCTTTTCTGCTCTTCCGCGACGAGACTCTCACCTACGCGCAGGTGGACCGACGCAGCAATCAGGTAGCCCGGGCGCTGCACGATCACCTCGGCCTGCGCCAGGGAGACTGCGTGGCGCTCTTTATGGGTAACGAGCCGGCCTACGTGTGGCTGTGGCTGGGGCTGGTGAAGCTAGGCTGTGCCATGGCGTGC…
	Macaca mulatta (Indian rhesus macaque)	ATGCTTTCCGCCATCTACACAGTCCTGGCGGGGCTGCTGTTCCTGCCGCTCCTGGTGAACCTCTGCTGTCCCTACTTCTTCCAGGACGTGGGCTACTTCTTGAAGGTAGCCGCCGTGGGCCGGAGGGCGCGCAGCTACGGGCAGCGGCGGCCGGCTCGCACCATCCTGCGGGCGTTCCTGGAGAAAGCGCGCCAGACTCCACACAAGCCTTTTCTACTCTTCCGCGACGAGACTCTCACCTACGCGCAAGTGGACCAGCGCAGCAACCAGGTGGCCCGGGCGCTGCACGACCACCTCGGCCTGCGCCAGGGAGACTGCGTGGCGCTCTTTATGGGTAACGAGCCGGCCTACGTGTGGCTGTGGCTGGGGCTGGTGAAGCTGGGCTGTGCCATGGCGTGC…
	Macaca mulatta (Chinese rhesus macaque)	ATGCTTTCCGCCATCTACACAGTCCTGGCGGGGCTGCTGTTCCTGCCGCTCCTGGTGAACCTCTGCTGTCCCTACTTCTTCCAGGACGTGGGCTACTTCTTGAAGGTAGCCGCCGTGGGCCGGAGGGCGCGCAGCTACGGGCAGCGGCGGCCGGCTCGCACCATCCTGCGGGCGTTCCTGGAGAAAGCGCGCCAGACTCCACACAAGCCTTTTCTACTCTTCCGCGACGAGACTCTCACCTACGCGCAAGTGGACCAGCGCAGCAACCAGGTGGCCCGGGCGCTGCACGACCACCTCGGCCTGCGCCAGGGAGACTGCGTGGCGCTCTTTATGGGTAACGAGCCGGCCTACGTGTGGCTGTGGCTGGGGCTGGTGAAGCTGGGCTGTGCCATGGCGTGC…
	Macaca fascicularis (Crab-eating macaque)	ATGCTTTCCGCCATCTACACAGTCCTGGCGGGGCTGCTGTTCCTGCCGCTCCTGGTGAACCTCTGCTGTCCCTACTTCTTCCAGGACGTGGGCTACTTCTTGAAGGTAGCCGCCGTGGGCCGGAGGGCGCGCAGCTACGGGCAGCGGCGGCCGGCTCGCACCATCCTGCGGGCGTTCCTGGAGAAAGCGCGCCAGACTCCACACAAGCCTTTTCTACTCTTCCGCGACGAGACTCTCACCTACGCGCAAGTGGACCAGCGCAGCAACCAGGTGGCCCGGGCGCTGCACGACCACCTCGGCCTGCGCCAGGGAGACTGCGTGGCGCTCTTTATGGGTAACGAGCCGGCCTACGTGTGGCTGTGGCTGGGGCTGGTGAAGCTGGGCTGTGCCATGGCGTGC…
	Papio anubis (Olive baboon)	ATGCTTTCCGCCATCTACACAGTCCTGGCGGGGCTGCTGTTCCTGCCGCTCCTGGTGAACCTCTGCTGTCCCTACTTCTTCCAGGACGTGGGCTACTTCTTGAAGGTAGCCGCCGTGGGCCGGAGGGCGCGCAGCTACGGGCAGCGGCGGCCGGCTCGCACCATCCTGCGGGCGTTCCTGGAGAAAGCGCGCCAGACTCCACACAAGCCTTTTCTACTCTTCCGCGACGAGACTCTCACCTACTCGCAAGTGGACCAGCGCAGCAACCAGGTGGCCCGGGCGCTGCACGACCACCTCGGCCTGCGCCAGGGAGACTGCGTGGCGCTCTTTATGGGTAACGAGCCGGCCTACGTGTGGCTGTGGCTGGGGCTGGTGAAGCTGGGCTGTGCCATGGCGTGC…
	Callithrix jacchus (Common marmoset)	ATGCTGCCCGCCATCTACACGGTCCTGGCGGGGCTGCTGTTCCTGCCGCTCCTGGTGAATCTCTGCTGCCCCTATTTCTTCCAGGACATAAGCTACTTCTTGCATGTGGCCTCCGTGGCCCGGCGGACGCGCAGCTATGGGCAGCGGCGGCCGGTGCGCACAGTCCTGCGGGCGTTCCTGGAGAAAGCGCGCCAGACTCCACACAAGCCTTTTCTGCTCTTCCGCGACGAGACTCTCACCTACGCGCAGGTGGACCGGCGCAGCAACCAGGTGGCCCGGGCGCTCCACGACCACCTCGGCCTGCGCCAGGGAGACTGCGTGGCGCTCTTTATGGGTAATGAGCCGGCCTACGTGTGGCTGTGGCTGGGGCTGGTCAAGCTGGGCTGTGCCATGGCGTGC…
	Saimiri boliviensis (Bolivian squirrel monkey)	ATGCTGCCCGCCATCTACACGGTTCTGGCGGGGCTGCTGTTCCTGCCGCTCCTGGTGAATCTCTGCTGTCCCTACTTCTTCCAGGACATGAGCTACTTCTTGCAGGTGGCCTCCGTGGCCCGGCGGGTGCGCAGCTATGGGCAGCGGCGGCCGGTGCGCACCATCCTGCGGGAGTTCCTGGAAAAAGCGCGCCAGACTCCACACAAGCCTTTTCTGCTTTTCCGCGACGAGACTCTCACCTATGCGCAGGTGGACCGGCGCAGCAACCAGGTGGCCCGGGCCCTCCACGACCACCTCGGCCTGCGCCAGGGAGACTGCGTGGCGCTCTTCATGGGTAATGAGCCCGCCTACGTGTGGCTGTGGCTGGGGCTGGTCAAGCTGGGCTGTGCCATGGCGTGC…
Acsl1	Homo sapiens (Human) RefSeq NM_001995	ATGCAAGCCCATGAGCTGTTCCGGTATTTTCGAATGCCAGAGCTGGTTGACTTCCGACAGTACGTGCGTACTCTTCCGACCAACACGCTTATGGGCTTCGGAGCTTTTGCAGCACTCACCACCTTCTGGTACGCCACGAGACCCAAACCCCTGAAGCCGCCATGCGACCTCTCCATGCAGTCAGTGGAAGTGGCGGGTAGTGGTGGTGCACGAAGATCCGCACTACTTGACAGCGACGAGCCCTTGGTGTATTTCTATGATGATGTCACAACATTATACGAAGGTTTCCAGAGGGGAATACAGGTGTCAAATAATGGCCCTTGTTTAGGCTCTCGGAAACCAGACCAACCCTATGAATGGCTTTCATATAAACAGGTTGCAGAATTGTCGGAGTGCATA…
	Pan troglodytes (Chimpanzee)	ATGCAAGCCCACGAGCTGTTCCGGTATTTTCGAATGCCAGAGCTGGTTGACTTCCGACAGTACGTGCGTACTCTTCCGACCAACACGCTTATGGGCTTCGGAGCTTTTGCAGCACTCACCACCTTCTGGTACGCCACGAGACCCAAACCCCTGAAGCCGCCATGCGACCTCTCCATGCAGTCAGTGGAAGTGGCGGGTAGTGGTGGTGCACGAAGATCCGCACTACTTGACAGCGACGAGCCCTTGGTGTATTTCTATGATGATGTCACAACATTATACGAAGGTTTCCAGCGGGGAATACAGGTGTCAAATAATGGCCCTTGTTTAGGCTCTCGGAAACCAGACCAACCCTATGAATGGCTTTCATATAAACAGGTTGCAGAATTGTCGGAGTGCATA…
	Gorilla gorilla (Gorilla)	ATGCAAGCCCACGAGCTGTTCCGGTATTTTCGAATGCCAGAGCTGGTTGACTTCCGACAGTACGTGCGTACTCTTCCGACCAACACGCTTATGGGCTTCGGAGCTTTTGCAGCACTCACCACCTTCTGGTACGCCACGAGACCCAAACCCCTGAAGCCGCCATGCGACCTCTCCATGCAGTCAGTGGAAGTGGCGGGTAGTGGTGGTGCACGAAGATCCGCACTACTTGACAGCGACGAGCCCTTGGTGTATTTCTATGATGATGTCACAACATTATACGAAGGTTTCCAGAGGGGAATACAGGTGTCAAATAACGGCCCTTGTTTAGGCTCTCGGAAACCAGACCAACCCTATGAATGGCTTTCATATAAACAGGTTGCAGAATTGTCGGAGTGCATA…
	Pongo pygmaeus (Orangutan)	ATGCAAGCCCACGAGCTGTTCCGGTATTTTCGAATGCCAGAGCTGGTTGACTTCCGACAGTACGTGCGTACCCTTCCGACCAACACGCTTATGGGCTTTGGAGCTTTTGCAGCACTCACCACTTTCTGGTACGCCACGAGACCCAAACCCCTGAAGCCACCATGCGACCTCTCCATGCAGTCAGTGGAAGTGGCGGGTAGTGGTGGTGCACGAAGATCCGCACTACTTGACAGCGACGAGCCCTTGGTGTATTTCTATGATGATGTCACAACGTTATACGAAGGTTTCCAGAGGGGAATACAGGTGTCAAATAATGGCCCTTGTTTAGGCTCTCGGAAACCAGACCAACCCTATGAATGGCTTTCATATAAACAGGTTGCAGAATTGTCGGAGTGCATA…
	Nomascus leucogenys (White-cheeked gibbon)	ATGCAAGCCCACGAGTTGTTCCGGTATTTTCGAATGCCAGAGCTGGTTGACTTGCGACAGTACGTGCGTACTCTTCCGACCAACACGCTTATGGGCTTCGGAGCTTTTGCAGCACTCACCACTTTCTGGTACGCCACGAGACCCAAACCCCTGAAGCCACCATGTGACCTCTCCATGCAGTCAGTGGAAGTGGCGGGTAGTGGTGGTGCACGAAGATCCGCACTGCTTGACAGCGACGAGCCCTTGGTGTATTTCTATGATGATGTCACAACGTTATACGAAGGTTTCCAGAGGGGAATACAGGTGTCAAATAATGGCCCTTGTTTAGGCTCTCGGAAACCAGACCAACCCTATGAATGGCTTTCATATAAACAGGTTGCAGAATTGTCGGAGTGCATA…
	Macaca mulatta (Indian rhesus macaque)	ATGCAGGCCCACGAGTTGTTCCGGTATTTTCGAATGCCAGAGCTGGTTGACTTCCGACAGTACGTGCGTACTCTTCCGACCAACACGCTTATGGGCTTCGGAGCTTTTGCAGCACTCACCACTTTCTGGTACGCCACGAGACCCAAAGCCCTGAAGCCACCATGTGACCTCTCCATGCAGTCGGTGGAAGTGGCGGGCAGTGGTGGTGCACGAAGATCCGCACTGCTTGACAGCGACGAGCCCTTGGTGTATTTCTATGAGGATGTCACAACGTTATACGAAGGTTTCCAGAGGGGAATACAGGTGTCAAATAATGGCCCTTGTTTAGGCTCTCGGAAACCAGACCAACCCTATGAATGGCTTTCATACAAACAGGTTGCAGAAATGTCGGAGTGCCTA…
	Macaca mulatta (Chinese rhesus macaque)	ATGCAGGCCCACGAGTTGTTCCGGTATTTTCGAATGCCAGAGCTGGTTGACTTCCGACAGTACGTGCGTACTCTTCCGACCAACACGCTTATGGGCTTCGGAGCTTTTGCAGCACTCACCACTTTCTGGTACGCCACGAGACCCAAAGCCCTGAAGCCACCATGTGACCTCTCCATGCAGTCGGTGGAAGTGGCGGGCAGTGGTGGTGCACGAAGATCCGCACTGCTTGACAGCGACGAGCCCTTGGTGTATTTCTATGAGGATGTCACAACGTTATACGAAGGTTTCCAGAGGGGAATACAGGTGTCAAATAATGGCCCTTGTTTAGGCTCTCGGAAACCAGACCAACCCTATGAATGGCTTTCATACAAACAGGTTGCAGAAATGTCGGAGTGCCTA…
	Macaca fascicularis (Crab-eating macaque)	ATGCAGGCCCACGAGTTGTTCCGGTATTTTCGAATGCCAGAGCTGGTTGACTTCCGACAGTACGTGCGTACTCTTCCGACCAACACGCTTATGGGCTTCGGAGCTTTTGCAGCACTCACCACTTTCTGGTACGCCACGAGACCCAAAGCCCTGAAGCCACCATGTGACCTCTCCATGCAGTCGGTGGAAGTGGCGGGCAGTGGTGGTGCACGAAGATCCGCACTGCTTGACAGCGACGAGCCCTTGGTGTATTTCTATGAGGATGTCACAACGTTATACGAAGGTTTCCAGAGGGGAATACAGGTGTCAAATAATGGCCCTTGTTTAGGCTCTCGGAAACCAGACCAACCCTATGAATGGCTTTCATACAAACAGGTTGCAGAAATGTCGGAGTGCCTA…
	Papio anubis (Olive baboon)	ATGCAGGCCCACGAGTTGTTCCGGTATTTTCGAATGCCAGAGCTGGTTGACTTCCGACAGTACGTGCGTACTCTTCCGACCAACACGCTTATGGGCTTCGGAGCTTTTGCAGCACTCACCACTTTCTGGTACGCCACGAGACCCAAAGCCCTGAAGCCACCATGTGACCTCTCCATGCAGTCGGTGGAAGTGGCGGGCAGTGGTGGTGCACGAAGATCCGCACTGCTTGACAGCGACGAGCCCTTGGTGTATTTCTATGAGGATGTCACAACGTTATACGAAGGTTTCCAGAGGGGAATACAGGTGTCAAATAATGGCCCTTGTTTAGGCTCTCGGAAACCAGACCAACCCTATGAATGGCTTTCATACAAACAGGTTGCAGAAATGTCGGAGTGCCTA…
	Callithrix jacchus (Common marmoset)	ATGCAAGCCCACGAGCTGTTCCGGTACTTTCGAATGCCAGAGCTGGTTGACTTCCGACAGTACGTGCGCACTCTTCCCACCAACACGCTCATGGGCTTCGGAGCCTTTGCGGCACTCACCACTTTCTGGTACGCCACGAGACCCAGAGCCCTGAAGCCACCATGTGACCTCTCCATGCAGTCGGTGGAAGTGGCGGGTAGTGGTGGTGCTCGAAGATCCACGCTACTTGACAGCGATGAGCCCTTGGTGTGTTTCTATGAGGATGTCACAACATTATACGAAGGTTTCCAGAGGGGAATACATGTGTCAAATAATGGCCCCTGTTTAGGCTCTCGGAAACCAGACCAACCCTATGAATGGCTTTCATACAAGCAGGTTGCAGAATTGTCGGAGTGCATA…
	Saimiri boliviensis (Bolivian squirrel monkey)	ATGCAAGCCCACGAATTGTTCCGGTATTTTCGAATGCCAGAGCTGGTTGACTTCCGACAATACGTGCGCACTCTTCCGACCAACACGCTTATGGGCTTCGGAGCTTTTGCAGCACTCACCACTTTCTGGTACGCCACGAGACCCAAAGCCCTGAAGCCACCATGTGACCTCTCCATGCAGTCAGTGGAAGTGGCGGGTAGTGGTGGTGCTCGAAGATCCACACTACTTGACAGCGATGAGCCCTTGGTGTGTTTCTATGAGGATGTCACAACATTATACGAAGGTTTCCAGAGGGGAATACATGTGTCAAATAACGGCCCCTGTTTAGGCTCTCGGAAACCAGACCAACCCTATGAATGGCTTTCATACAAGCAGGTTGCAGAATTGTCGGAGTGCATA…
Amacr	Homo sapiens (Human) RefSeq NM_014324	ATGGCACTGCAGGGCATCTCGGTCGTGGAGCTGTCCGGCCTGGCCCCGGGCCCGTTCTGTGCTATGGTCCTGGCTGACTTCGGGGCGCGTGTGGTACGCGTGGACCGGCCCGGCTCCCGCTACGACGTGAGCCGCTTGGGCCGGGGCAAGCGCTCGCTAGTGCTGGACCTGAAGCAGCCGCGGGGAGCCGCCGTGCTGCGGCGTCTGTGCAAGCGGTCGGATGTGCTGCTGGAGCCCTTCCGCCGCGGTGTCATGGAGAAACTCCAGCTGGGCCCAGAGATTCTGCAGCGGGAAAATCCAAGGCTTATTTATGCCAGGCTGAGTGGATTTGGCCAGTCAGGAAGCTTCTGCCGGTTAGCTGGCCACGATATCAACTATTTGGCTTTGTCAGGTGTTCTC…
	Pan troglodytes (Chimpanzee)	ATGGCACTGCAGGGCATCTCGGTCGTGGAGCTGTCCGGCCTGGCCCCGGGCCCGTTCTGTGCTATGGTCCTGGCTGACTTCGGGGCGCGGGTGGTACGCGTGGACCGGCCCGGCTCCCGCTACGACGTGAGCCGCTTGGGCCGGGGCAAGCGCTCGCTAGTGCTGGACCTGAAGCAGCCGCGGGGAGCCGCCGTGCTGCGGCGTCTGTGCAAGCGGTCGGATGTGCTGCTGGAGCCCTTCCGCCGCGGTGTCATGGAGAAACTCCAGCTCGGCCCAGAGATTCTGCAGCGGGAAAATCCAAGGCTTATTTATGCCAGGCTGAGTGGATTTGGCCAGTCAGGAAGCTTCTCCTGGTTAGCTGGCCACGATATCAACTATTTGGCTTTGTCAGGTGTTCTC…
	Pan paniscus (Bonobo)	ATGGCACTGCAGGGCATCTCGGTCGTGGAGCTGTCCGGCCTGGCCCCGGGCCCGTTCTGTGCTATGGTCCTGGCTGACTTCGGGGCGCGGGTGGTACGCGTGGACCGGCCCGGCTCCCGCTACGACGTGAGCCGCTTGGGCCGGGGCAAGCGCTCGCTAGTGCTGGACCTGAAGCAGCCGCGGGGAGCCGCCGTGCTGCGGCGTCTGTGCAAGCGGTCGGATGTGCTGCTGGAGCCCTTCCGCCGCGGTGTCATGGAGAAACTCCAGCTCGGCCCAGAGATTCTGCAGCGGGAAAATCCAAGGCTTATTTATGCCAGGCTGAGTGGATTTGGCCAGTCAGGAAGCTTCTCCTGGTTAGCTGGCCACGATATCAACTATTTGGCTTTGTCAGGTGTTCTC…
	Pongo pygmaeus (Orangutan)	ATGGCACTGCAGGGCATCTCGGTCGTGGAGCTCTCCGGCCTGGCCCCGGGCCCGTTCTGTGCTATGGTCCTAGCGGACTTCGGGGCGCGGGTGGTACGCGTGGACCGGCCTGGCTCCCGCTATGACGTGAGCCGCTTGGGCCGGGGCAAGCGCTCGCTAGTGCTGGACCTGAAGCAGCCGCGGGGAGCCGCCGTGCTGCGGCGTCTGTGTGAGCGGTCGGATGTGCTGCTGGAGCCCTTCCGCCGCGGTGTCATGGAGAAACTCCAGCTCGGCCCAGAGATTCTGCAGCGGGAAAATCCAAGGCTTATTTATGCCAGGCTGAGTGGATTTGGCCAGTCAGGAAGCTTCTCTCGGTTAGCTGGCCACGATATCAACTATTTGGCTTTGTCAGGTGTTCTC…
	Symphalangus syndactylus (Siamang)	ATGGCACTGCAGGGCATCTCGGTCGTGGAGCTGTCTGGCCTGGCCCCGGGCCCGTTCTGTGCTATGGTCCTGGCGGACTTCGGGGCGCGGGTGGTACGCGTGGACCGGCCCGGCTTCCGCTACGACGTGAGCCGCTTGGGCCGGGGCAAACGCTCGCTAGTGCTGGACCTGAAGCAGCCGCGGGGAGCCGCCGTGCTGCGGCGTCTGTGCGAGCGGTCGGATGTGCTGCTGGAGCCCTTCCGCCGCGGTGTCATGGAGAAACTCCAGCTCGGCCCAGAGATTCTGCAGCGGGAAAATCCAAGGCTTATTTATGCCAGGCTGAGTGGATTTGGCCAGTCAGGAAGCTTCTCCCGGTTAGCTGGCCACGATATCAACTATTTGGCTTTGTCAGGTGTTCTC…
	Nomascus leucogenys (White-cheeked gibbon)	ATGGCACTGCAGGGCATCTCGGTCGTGGAGCTGTCCGGCCTGGCCCCGGGCCCGTTCTGTGCTATGGTCCTGGCGGACTTCGGGGCGCGGGTGGTACGCGTGGACCGGCCCGGCTTCCGCTACGACGTGAGCCGCTTGGGCCGGGGCAAGCGCTCGCTAGTGCTGGACCTGAAGCAGCCGCGGGGAGCCGCCGTGCTGCGGCGTCTGTGCGAGCGGTCGGATGTGCTGCTGGAGCCCTTCCGCGGCGGTGTCATGGAGAAACTCCAGCTCGGCCCAGAGATTCTGCAGCGGGAAAATCCAAGGCTTATTTATGCCAGGCTGAGTGGATTTGGCCAGTCAGGAAGCTTCTCCCGGTTAGCTGGCCACGATATCAACTATTTGGCTTTGTCAGGTGTTCTC…
	Macaca mulatta (Indian rhesus macaque)	ATGGCACTGCAGGGTATCTTGGTCTTGGAACTGGCCGGCCTGGCCCCGGGCCCGTTCTGTGCTATGGTCCTGGCGGACTTCGGGGCGCGGGTGGTGCGCGTGGAGCGGCCGGGCTCCCATTACGACGTGAGCCGCTTGGGCCGGGGCAAGCGCTCGCTGGCGCTGGACCTGAAGCAGCCGCGGGGAGCCGCTGTGCTGCGGCGTCTGTGCGCGCGGTCGGACGTGCTGCTGGAGCCCTTCCGCAGCGGTGTCATGGAGAAACTCCAACTCGGCCCAGAGATTCTGCAGCGGGATAATCCAAGGCTTATTTATGCCAGGCTGACTGGATTTGGCCAGTCAGGAAGCTTCTCCCGGTTAGCTGGCCATGATATCAACTATTTGGCTTTGTCAGGTGTTCTC…
	Macaca mulatta (Chinese rhesus macaque)	ATGGCACTGCAGGGTATCTTGGTCTTGGAACTGGCCGGCCTGGCCCCGGGCCCGTTCTGTGCTATGGTCCTGGCGGACTTCGGGGCGCGGGTGGTGCGCGTGGAGCGGCCGGGCTCCCATTACGACGTGAGCCGCTTGGGCCGGGGCAAGCGCTCGCTGGCGCTGGACCTGAAGCAGCCGCGGGGAGCCGCTGTGCTGCGGCGTCTGTGCGCGCGGTCGGACGTGCTGCTGGAGCCCTTCCGCAGCGGTGTCATGGAGAAACTCCAACTCGGCCCAGAGATTCTGCAGCGGGATAATCCAAGGCTTATTTATGCCAGGCTGACTGGATTTGGCCAGTCAGGAAGCTTCTCCCGGTTAGCTGGCCATGATATCAACTATTTGGCTTTGTCAGGTGTTCTC…
	Macaca fascicularis (Crab-eating macaque)	ATGGCACTGCAGGGCATCTTGGTCTTGGAACTGGCCGGCCTGGCCCCGGGCCCGTTCTGTGCTATGGTCCTGGCGGACTTCGGGGCGCGGGTGGTGCGCGTGGAGCGGCCGGGCTCCCATTACGACGTGAGCCGCTTGGGCCGGGGCAAGCGCTCGCTGGCGCTGGACCTGAAGCAGCCGCGGGGAGCCGCTGTGCTGCGGCGTCTGTGCGCGCGGTCGGACGTGCTGCTGGAGCCCTTCCGCAGCGGTGTGATGGAGAAACTCCAACTCGGCCCAGAGATTCTGCAGCGGGATAATCCAAAGCTTATTTATGCCAGGCTGACTGGATTTGGCCAGTCAGGAAGCTTCTCCCGGTTAGCTGGCCATGATATCAACTATTTGGCTTTGTCAGGTGTTCTC…
	Macaca silenus (Lion-tailed macaque)	ATGGCACTGCAGGGCATCTTGGTCTTGGAACTGGCCGGCCTGGCCCCGGGCCCGTTCTGTGCTATGGTCCTGGCGGACTTCGGGGCGCGGGTGGTGCGCGTGGAGCGGCCGGGCTCCCATTACGACGTGAGCCGCTTGGGCCGGGGCAAGCGCTCGCTGGCGCTGGACCTGAAGCAGCCGCGGGGAGCCGCTGTGCTGCGGCGTCTGTGCGCGCGGTCGGACGTGCTGCTGGAGCCCTTCCGCAGCGGTGTCATGGAGAAACTCCAACTCGGCCCAGAGATTCTGCAGCGGGATAATCCAAAGCTTATTTATGCCAGGCTGACTGGATTTGGCCAGTCAGGAAGCTTCTCCCGGTTAGCTGGCCATGATATCAACTATTTGGCTTTGTCAGGTGTTCTC…
	Papio anubis (Olive baboon)	ATGGCACTGCAGGGCATCTTGGTCGTGGAACTGGCCGGCCTGGCCCCGGGCCCGTTCTGTGCTATGGTCCTGGCGGACTTCGGGGCGCGGGTGGTGCGCGTGGAGCGGCCGGGCTCCCATTACGACGTGAGCCGCTTGGGCCGGGGCAAGCGCTCGCTGGCGCTGGACCTGAAGCAGCCGCGGGGAGCCGCTGTGCTGCGGCGTCTGTGCGCGCGGTCGGACGTGCTGCTGGAGCCCTTCCGCAGCGGTGTGATGGAGAAACTCCAACTCGGCCCAGAGATTCTGCAGCGGGATAATCCAAGGCTTATTTATGCCAGGCTGACTGGATTTGGCCAGTCAGGAAGCTTCTCCCGGTTAGCTGGCCATGATATCAACTATTTGGCTTTGTCAGGTGTTCTC…
	Pygathrix nemaeus (Douc langur)	ATGGCACTGCGGGGCATCTCGGTCGTGGAGTTGGCCGGCCTGGCCCCGGGCCCGTTCTGTGCTATGGTCCTGGCGGACTTCGGGGCGCGGGTGGTGCGCGTAGAGCGGCCGGGCTCCCACTACGACATGAGCCGCTTGGGCCGAGGCAAGCGCTCGCTGGTGCTGGACCTGAAGCAGCCGCGGGGAGCAGCCGTGCTGCGGCGTCTGTGCGCGCGGTCGGACGTGCTGCTGGAGCCCTTCCGCAGCGGTGTCATGGAGAAACTCCAACTCGGCCCAGAGATTCTGCAGCGGGATAATCCAAGGCTTATTTATGCCAGGCTGACTGGATTTGGCCAGTCAGGAAGCTTCTCCCAGTTAGCTGGCCATGATATCAACTATTTGGCTTTGTCAGGTGTTCTC…
	Callithrix jacchus (Common marmoset)	ATGGCACTGCAGGGCATCTCGGTCGTGGAGCTGGCCGGCCTGGCCCCGGGCCCGTTCTGTGGTATGGTCCTGGCGGACTTTGGGGCGCGGGTGATACGCGTGGACCGGCCCGGCTCCCGCTACGACCTGAGCGGCTTGGCCCGGGGCAAGCGCTCGCTGGCGCTGGACCTGAAGCAGCCCCGGGGAGTCGCGGTGCTGCGGCGTCTGTGCGCAAAGTCGGACGTGTTGTTGGAGCCCTTCCGCAGCGGTGTCATGGAGAGACTCCAGCTCGGCCCAGAGATTCTGCAGCGGGAGAATCCAAGGCTTATTTATGCCAGGCTGAGTGGATTTGGCCAGTCGGGAAGCTTCTCTAGGTTAGCTGGCCATGATATCAACTATTTGGCTTTGTCAGGTGTTCTC…
	Saimiri boliviensis (Bolivian squirrel monkey)	ATGACGCTGCAGGGCATCTCGGTCGTGGAGCTGGCTGGCCTGGCCCCGGGCCCGTTCTGTGGTATGGTCCTGGCGGACTTTGGGGCGCGGGTGATGCGCGTGGACCGGCCCGGCTCCCGCTACGACGTGAGCGGCTTGGCCCGGGGCAAGCGCTCGCTGGCGCTGGACCTGAAGCAGCCCCGGGGAGTCGCGGTGCTGCGGCGTCTGTGCGCGCAGTCGGACGTGTTGTTGGAGCCCTTCCGCAGCGGTGTCATGGAGAGACTCCAGCTTGGCCCAGAGATTCTGCAGCGGGAGAATCCAAGGCTTATTTATGCCAGGCTGAGTGGATTTGGCCAGTCAGGAAGCTTCTCTAGGTTAGCTGGCCATGATATCAACTATTTGGCTTTGTCAGGTGTTCTC…
Acox2	Homo sapiens (Human) RefSeq NM_003500	ATGGGCAGCCCAGTGCACCGAGTGTCATTGGGGGATACCTGGAGCAGGCAAATGCACCCCGACATAGAGAGCGAGAGGTATATGCAGTCCTTTGACGTGGAACGGCTCACCAACATCCTTGATGGAGGTGCCCAGAACACTGCACTCCGCAGGAAAGTTGAGAGCATCATCCACAGTTACCCGGAGTTTAGCTGTAAGGACAATTATTTCATGACCCAGAATGAGCGTTATAAGGCTGCCATGCGGAGGGCATTCCACATCCGGTTGATAGCTCGGCGCCTGGGTTGGTTAGAAGATGGTCGTGAATTAGGCTACGCTTACAGAGCCCTTTCTGGAGACGTGGCCTTAAATATACACAGAGTCTTCGTGAGAGCCCTCAGGAGCCTGGGCTCAGAGGAG…
	Pan troglodytes (Chimpanzee)	ATGGGCAGCCCAGTGCACCGAGTGTCATTGGGGGATACCTGGAGCAGGCAAATGCACCCCGACATAGAGAGCGAGAGGTATATGCAGTCCTTTGACGTGGAACGGCTCACCAACATCCTTGATGGAGGTGCCCAGAACACTGCACTCCGCAGGAAAGTTGAGAGCATCATCCACAGTTACCCGGAGTTTAGCTGTAAGGACAATTATTTCATGACCCAGAATGAGCGTTATAAGGCTGCCATGCAGAGGGCATTCCACATCCGGTTGATAGCTCGGCGCCTGGGTTGGTTAGAAGATGGTCGTGAATTAGGCTACGCTTACAGAGCCCTTTCTGGAGACGTGGCCTTAAATATACACAGAGTCTTCGTGAGAGCCCTCAGGAGCCTGGGCTCAGAGGAG…
	Gorilla gorilla (Gorilla)	ATGGGCAGCCCAGTGCACCGAGTGTCATTGGGGGATACCTGGAGCAGGCAAATGCACCCCGACATAGAGAGCGAGAGGTATATGCAGTCCTTTGACGTGGAACGGCTCACCAACATCCTTGATGGAGGTGCCCAGAACACTGCACTCCGCAGGAAAGTTGAGAGCATCATCCACAGTTACCCGGAGTTTAGCTGTAAGGACAATTATTTCATGACCCAGAATGAGCGTTATAAGGCTGCCATGCGGAGGGCATTCCACATCCGGTTGATAGCTCGGCGCCTGGGTTGGTTAGAAGATGGTCGTGAATTAGGCTACGCTTACAGAGCCCTTTCTGGAGACGTGGCCTTAAATATACACAGAGTCTTCGTGAGAGCCCTCAGGAGCCTGGGCTCAGAGGAG…
	Pongo pygmaeus (Orangutan)	ATGGGCAGCCCAGTGCACCGAGTGTCATTGGGGGATACCTGGAGCAGGCAAATGCACCCCGACATAGAGAGCGAGAGGTATATGCAGTCCTTTGACGTGGAACGGCTCACCAACATCCTGGATGGAGGTGCCCAGAACACTGCACTCCGCAGGAAAGTTGAGAGCATCATCCACAGTTACCCGGAGTTTAGCTGTAAGGACAATTATTTCATGACCCAGAATGAGCGTTATAAGGCTGCCATGCGGAGGGCATTCCACATCCGGTTGATAGCACGGCACCTGGGTTGGTTAGAAGATGGTCGTGAATTAGGCTACGCTTACAGAGCCCTTTCTGGAGACGTGGCCTTAAATATACACAGAGTCTTCCTGAAAGCCCTCAGGAGCCTGGGCTCAGACGAG…
	Nomascus leucogenys (White-cheeked gibbon)	ATGGGCAGCCCAGTGCACCGAGTGTCACTGGGGGATACCTGGAGCAGGCAAATGCACCCCGACATAGAGAGCGAGAGGTATATGCAGTCCTTTGACGTGGAACAGCTCACCAACATCCTTGATGGAGGTGCCCAGAACACTGCACTCCGCAGGAAAGTTGAGAGCATCATCCACAGTTACCCGGAGTTTAGCTGTAAGGACAATTATTTCATGACCCAGAATGAGCGTTATGAGGCTGCCATGCGGAGGGCATTCCACATCCGGTTGATAGCACGGCGCCTGGGTTGGTTAGAAGATGGTCGTGAATTAGGCTACGCTTACAGAGCCCTTTCTGGAGACGTGGCCTTAAATATACACAGAGTCTTCCTGAGAGCCCTCAGGAGCCTGGGCTCAGAGGAG…
	Macaca mulatta (Indian rhesus macaque)	ATGGGCAGCCCAGTGCACCGAGTGTCATTGGGGGATACCTGGAGCAGGCAAATGCACCCCGACATGGAGAGCGAGAGGTATATGCAGTCCTTTGACGTGGAACGGCTCACCAACATCCTTGATGGAGGTGCCCAGAACACTGCTCTCCGGAGGAAAGTTGAGAGCATCATCCACAGTTACCCAGAGTTTAGCCGTAAGGACAATTATTTCATGACCCAGAATGAGCGTTATAAGGCTGCCATGCGGAGGGCATTCCACATCCGGTTGATAGCACAGCGCCTGGGTTGGTTGGAAGATGGTCGTGAATTAGGCTATGCTTACAGAGCCCTTTCTGGAGATGTGGCTTTAAATATACACAGAGTCTTCCTGAAAGCCCTCAGGAGCCTGGGCTCAGAGGAA…
	Macaca mulatta (Chinese rhesus macaque)	ATGGGCAGCCCAGTGCACCGAGTGTCATTGGGGGATACCTGGAGCAGGCAAATGCACCCCGACATGGAGAGCGAGAGGTATATGCAGTCCTTTGACGTGGAACGGCTCACCAACATCCTTGATGGAGGTGCCCAGAACACTGCTCTCCGGAGGAAAGTTGAGAGCATCATCCACAGTTACCCAGAGTTTAGCCGTAAGGACAATTATTTCATGACCCAGAATGAGCGTTATAAGGCTGCCATGCGGAGGGCATTCCACATCCGGTTGATAGCACAGCGCCTGGGTTGGTTGGAAGATGGTCGTGAATTAGGCTATGCTTACAGAGCCCTTTCTGGAGATGTGGCTTTAAATATACACAGAGTCTTCCTGAAAGCCCTCAGGAGCCTGGGCTCAGAGGAA…
	Macaca fascicularis (Crab-eating macaque)	ATGGGCAGCCCAGTGCACCGAGTGTCACTGGGGGATACCTGGAGCAGGCAAATGCACCCCGACATGGAGAGCGAGAGGTATATGCAGTCCTTTGACGTGGAACGGCTCACCAACATCCTTGATGGAGGTGCCCAGAACACTGCTCTCCGGAGGAAAGTTGAGAGCATCATCCACAGTTACCCAGAGTTTAGCCGTAAGGACAATTATTTCATGACCCAGAATGAGCGTTATAAGGCTGCCATGCGGAGGGCATTCCACATCCGGTTGATAGCACAGCGCCTGGGTTGGTTGGAAGATGGTCGTGAATTAGGCTATGCTTACAGAGCCCTTTCTGGAGATGTGGCTTTAAATATACACAGAGTCTTCCTGAAAGCCCTCAGGAGCCTGGGCTCAGAGGAA…
	Papio anubis (Olive baboon)	ATGGGCAGCGCAGTGCACCGAGTGTCATTGGGGGATACCTGGAGCAGGCAAATGCACCCCGACATGGAGAGCGAGAGGTATATGCAGTCCTTTGACGTGGAACGGCTCACCAACATCCTTGATGGAGGTGCCCAGAACACTGCTCTCCGGAGGAAAGTTGAGAGCATCATCCACAGTTACCCAGAGTTTAGCCGTAAGGACAATTATTTCATGACCCAGAATGAGCGTTATAAGGCTGCCATGCGGAGGGCATTCCACATCCGGTTGATAGCACAGCGCCTGGGTTGGTTGGAAGATGGTCGTGAATTAGGCTATGCTTACAGAGCCCTTTCTGGAGATGTGGCTTTAAATATACACAGAGTCTTCCTGAAAGCCCTCAGGAGCCTGGGCTCAGAGGAA…
	Callithrix jacchus (Common marmoset)	ATGGGCAGCCCAGTGCACCGAGTATCACTGGGGGATACCTGGAGCAGACAAATGCACCCCGACATAGAGAGTGAGAGGCATATGCAGTCCTTTGACGTGGAACGGCTCACCAACATCCTTGATGGAGGTGCCCAGAACACTGCGCTCCGGAGGAAAGTTGAGAGCATCATCCACAGTTATCCAGAGTTTAGCCGTAAGGACGATTATTTCATGACCCAGAATGAGCGTTATAAGGCTGCCATGCGGAGGGCATTCCACATCCGATTGACAGCACAGCGCCTGGGTTGGTTGGCAGATGGTCCTGAATTAGGCTATGCTTACAGAGCCATTTCTGGAGATGTGGCCTTAAATATACACAGAGTCTTTGTGAAAGCCCTCAGGAGTCTGGGCACAGAGGAG…
	Saimiri boliviensis (Bolivian squirrel monkey)	ATGGGCAGCCCAGTGCACCGAGTATCATTGGGGGACACCTGGAGCAGACAAATGCACCCCGACATAGAGAGCGAGAGGCATATACAGTCCTTTGACGTGGAACGGCTCACCAACATCCTTGATGGAGGTGCCCAGAACACTGAGCTCCGGAGGAAAGTTGAGAGCATCATCCACAGTTATCCAGAGTTTAGCCGTAAGGACGATTATTTCATGACCCAGAATGAGCGTTATAAGGCTGCCATGCGGAGGGCATTCCACATCCGATTGATAGCACAGCGCCTGGGTTGGTTGGCAGATGGTCGTGAATTAGGCTATGCTTACAGAGCCCTTTCTGGAGACGTGGCCTTAAATATACACGGAGTCTTCCAGAAAGCCCTCAGGAGTCTGGGCACAGAGGAG…
Acox3	Homo sapiens (Human) RefSeq NM_001101667	ATGGCATCCACTGTGGAAGGAGGCGACACAGCTCTGCTCCCAGAATTCCCCAGGGGGCCCCTCGATGCCTACCGAGCAAGAGCGTCCTTCAGCTGGAAGGAGCTGGCGCTGTTCACGGAAGGGGAGGGCATGCTCCGCTTTAAGAAAACCATCTTCTCAGCTCTTGAGAATGACCCTCTTTTCGCTCGTTCCCCTGGAGCCGATCTGTCCTTGGAGAAGTATCGCGAGCTGAACTTCCTTCGATGCAAGCGGATCTTCGAGTATGACTTCCTCAGTGTCGAAGACATGTTCAAGAGCCCTCTGAAGGTCCCCGCCTTGATTCAGTGCCTGGGCATGTATGACTCTTCTCTGGCTGCCAAGTACCTCCTCCATAGCTTGGTTTTTGGATCAGCAGTTTAC…
	Pan troglodytes (Chimpanzee)	ATGGCATCCACTGTGGAAGGAGGCGACACAGCTCTGCTCCCAGAATTCCCCAGGGGGCCCCTCGATGCCTACCGAGCAAGAGCGTCCTTCAGCTGGAAGGAGCTGGCGCTGTTCACGGAAGGGGAGGACATGCTCCGCTTTAAGAAAACCATCTTCTCAGCTCTTGAGAACGACCCTCTTTTCGCTCGTTCCCCTGGAGCTGATCTGTCCTTGGAGAAGTATCGCGAGCTGAACTTCCTTCGATGCAAGCGGATCTTCGAGTATGACTTCCTCAGTGTCGAAGACATGTTCAAGAGCCCTCTGAAGGTCCCCGCCTTGATTCAGTGCCTGGGGATGTATGACTCTTCTCTGGCTGCCAAGTACCTCCTCCATAGCTTGGTTTTTGGATCAGCAGTTTAC…
	Gorilla gorilla (Gorilla)	ATGGCATCCACTGTGGAAGGAGGCGACACAGCTCTGCTCCCAGAATTCCCCAGGGGGCCCCTCAATGCCTACCGAGCAAGAGCGTCCTTCAGCTGGAAGGAGCTGGCGCTGTTCACGGAAGGGGAGGACGTGCTCCGCTTTAAGAAAACCATCTTCTCAGCTCTTGAGAACGACCCTCTTTTCGCTCGTTCCCCTGGAGCCGATCTGTCCTTGGAGAAGTATCGCGAGCTGAACTTCCTTCGATGCAAGCGGATCTTCGAGTATGACTTCCTCAGTGTTGAAGACATGTTCCAGAGCCCTCTGAAGGTCCCCACCTTGATTCAGTGCCTGGGGATGTATGACTCTTCTCTGGCTGCCAAGTACCTCCTCCATAGCTTGGTTTTTGGATCAGCAGTTTAC…
	Pongo pygmaeus (Orangutan)	ATGGCATCCACTGTGGAAGGAGGCGACACAGCTCTGCTCCCAGAATTCCCCAGGGGGCCCCTCGACGCCTACCGAGCAAGAGCGTCCTTCAGCTGGAAGGAGCTGGCGCTGTTCACGGAAGGGGAGGACATGCTCCGCTTTAAGAAAACCATCTTCTCAGCTCTCGAAAACGACCCTCTTTTCGCCCGTTCCCCTGGAGCTGATCTGTCCTTGGAGAAGTATCGCGAGCTGAACTTCCTTCGATGCAGGCGGATCTTCGAGTATGACTTCCTCAGTGTCGAAGACATGTTCAAGAGCCCTCTGAAGGTCCTCACCTTGATTCAGTGCCTGGGGATGTATGACTCTTCTCTGGCTGCCAAGTACCTCATCCATAGCTTGGTTTTTGGATCAGCAATTTAC…
	Macaca mulatta (Indian rhesus macaque)	ATGGCACCCACTGTAGAAGGAGGTGACGCAGCTCTGCTCCCAGAATTCCCCAGGGGACCCCTGGATGCCTACCGGGCAAGAGCATCCTTCAGCTGGAAGGAGCTGGCGCTGTTCACGGAAGGGGAGGACATGCTCCGCTTTAAGAAAACCATCTTCTCAGCTCTTGAGAACGACCCTCTTTTCGCCCGTTCCCCTGGAGCCGATCTGTCCTTGGACAAGTATCGTGAGCTGAACTTCCTTCGATGCAAGCGGATCTTCGAGTATGACTTCCTCAGTGTCGAAGACATGTTCAAGAGCCCTCTGAAGGTCCCCGCCTTGATTCAGTGCCTGGGGATGTATGACTCTTCTCTGGCTGCCAAGTACCTCCTCCATACCTTGGTTTTTGGATCAGCAGTTTAC…
	Macaca mulatta (Chinese rhesus macaque)	ATGGCACCCACTGTAGAAGGAGGTGACGCAGCTCTGCTCCCAGAATTCCCCAGGGGACCCCTGGACGCCTACCGGGCAAGAGCATCCTTCAGCTGGAAGGAGCTGGCGCTGTTCACGGAAGGGGAGGACATGCTCCGCTTTAAGAAAACCATCTTCTCAGCTCTCGAGAACGACCCTCTTTTCGCCCGTTCCCCTGGAGCCGATCTGTCCTTGGACAAGTATCGTGAGCTGAACTTCCTTCGATGCAAGCGGATCTTCGAGTATGACTTCCTCAGTGTCGAAGACATGTTCAAGAGCCCTCTGAAGGTCCCCGCCTTGATTCAGTGCCTGGGGATGTATGACTCTTCTCTGGCTGCCAAGTACCTCCTCCATACCTTGGTTTTTGGATCAGCAGTTTAC…
	Macaca fascicularis (Crab-eating macaque)	ATGGCACCCACTGTGGAAGGAGGTGACGCAGCTCTGCTCCCAGAATTCCCCAGGGGACCCCTGGACGCCTACCGGGCAAGAGCATCCTTCAGCTGGAAGGAGCTGGCGCTGTTCACGGAAGGGGAGGACATGCTCCGCTTTAAGAAAACCATCTTCTCAGCTCTTGAGAACGACCCTCTTTTCGCCCGTTCCCCTGGAGCCGATCTGTCCTTGGACAAGTATCGTGAGCTGAACTTCCTTCGATGCAAGCGGATCTTCGAGTATGACTTCCTCAGTGTCGAAGACATGTTCAAGAGCCCTCTGAAGGTCCCCGCCTTGATTCAGTGCCTGGGGATGTATGACTCTTCTCTGGCTGCCAAGTACCTCCTCCATACCTTGGTTTTTGGATCAGCAGTTTAC…
	Papio anubis (Olive baboon)	ATGGCACCCACTGTGGAAGGAGGCGACGCAGCTCTGCTCCCAGAATTCCCCAGGGGACCCCTGGACGCCTACCGGGCAAGAGCGTCGTTCAGCTGGAAGGAGCTGGCGCTGTTCACGGAAGGGGAGGACATGCTCCGCTTTAAGAAAACCATCTTCTCAGCTCTCGAGAATGACCCTCTTTTCGCCCGTTCCCCTGGAGCCGATCTGTCCTTGGACAGGTATCGTGAGCTGAACTTCCTTCGATGCAAGCGGATCTTCGAGTATGACTTCCTCAGTGTTGAAGACATGTTCAAGAGCCCTCTGAAGGTCCCCGCCTTGATTCAGTGCCTGGGGATGTATGACTCTTCTCTGGCTGCCAAGTACCTCCTCCATACCTTGGTTTTTGGATCAGCAGTTTAC…
	Callithrix jacchus (Common marmoset)	ATGGCGCCCACCCTGAAAGGAGGTGATGCAGCCCTGCTCCCAGAATTTCCCAGGGGACCCCTCGACAGCTATCGAGCAAGAGCGTCCTTCAGCTGGAAGGAGCTGGCGCTGTTCACGGAAGGGGAGGACATGCTCCGCTTTAAGAAAACCATCTTCTCGGCTCTCGAGAACGACCCTCTTTTCGCCCGTTCCCCAGGAGCCCATCTGTCCTTGGAGAAGTACCGTGAGCTGAGCTTCCTCCGGTGCAAGCGGATCTTCGAGTACGACTTCCTCAGTGCAGGAGACATGTTCAAGAGCCCGCTGAAGGTCTCCACCCTGATTCAGTGCCTGGGCATGTATGACTGGTCCCTGGCTGCCAAGTACGTCCTTCATACCTTGATTTTTGGATCAGCAGTTTTC…
	Saimiri boliviensis (Bolivian squirrel monkey)	ATGGCGCCCACCGTGGAAGGACGTGACGCGACCCTGTTCCCAGAATTTCCCAGGGGACCCCTCGACACCTATCGCGCAAGAGCGTCCTTCAGCTGGAAGGAGCTGGCGCTGTTCACGGAAGGGGAGGATGTGCTCCGCTTTAAGAAAACCATCTTCTCAGCTCTTGAGATCGACCCTCTTTTCGCCCGTTCCCCTGGAGCCCATCTGTCCTTGGAGAAGTACCGTGAGCTGAACTTCCTCCGATGCAAGCGGATCTTCGAGTATGACTTCCTCAGCGCAGGAGACGTGTTCGAGAGCCCACTGAAGGTCTCCACCTTGATTCAGTGCCTGGGGATGTATGACTGGTCCCTGGCTGCCAAGTACCTCCTTCATACCTTGATTTTTGGATCAGTGGTGGTC…
Ehhadh	Homo sapiens (Human) RefSeq NM_001966	ATGGCCGAGTATACGCGGCTGCACAACGCCTTGGCGCTAATCCGCCTCCGAAACCCGCCGGTCAACGCGATCAGTACGACTTTACTCCGTGACATAAAAGAAGGACTACAGAAAGCTGTAATAGACCATACAATAAAAGCCATTGTGATTTGTGGAGCAGAGGGCAAATTTTCTGCAGGTGCTGATATTCGTGGCTTCAGTGCTCCTAGGACATTTGGCCTTACACTGGGACATGTAGTAGATGAAATACAGAGAAATGAGAAGCCCGTGGTGGCAGCAATCCAAGGCATGGCTTTCGGAGGGGGACTAGAGCTGGCCCTGGGCTGTCACTATAGGATTGCCCACGCAGAGGCTCAAGTTGGCTTACCAGAAGTTACACTGGGACTTCTCCCTGGTGCA…
	Pan troglodytes (Chimpanzee)	ATGGCCGAGTATACGCGGCTGCACAACGCCTTGGCGCTGATCCGCCTCCGAAACCCGCCGGTCAACGCGATCAGTACGACTTTACTCCGTGACATAAAAGAAGGACTACAGAAAGCTGTAATAGACCATACAATAAAAGCCATTGTGATTTGTGGAGCAGAGGGCAAATTTTCTGCAGGTGCTGATATTCGTGGCTTCAGTGCTCCTAGGACATTTGGCCTTACACTGGGACATGTAGTAGATGAAATACAGAGAAATGAGAAGCCCGTGGTGGCAGCAATCCAAGGCATGGCTTTCGGAGGGGGACTAGAGCTGGCCCTGGGCTGTCACTATAGGATTGCCCACGCAGAGGCTCAAGTTGGCTTACCAGAAGTTACACTGGGACTTCTCCCTGGTGCA…
	Gorilla gorilla (Gorilla)	ATGGCCGAGTATACGCGGCTGCACAACGCCTTGGCGCTTATCCGCCTCCGAAACCCGCCGGTCAACGCGATCAGTATGACTTTACTCCGTGACATAAAAGAAGGACTACAGAAAGCTGTAATAGACCATACAATAAAAGCCATTGTGATTTGTGGAGCAGAGGGCAAATTTTCTGCAGGTGCTGATATTCGTGGCTTCAGTGCTCCTAGGACATTTGGCCTTACACTGGGACATGTAGTAGATGAAATACAGAGAAATGAGAAGCCCGTGGTGGCAGCAATCCAAGGCATGGCTTTCGGAGGGGGACTAGAGCTGGCCCTGGGCTGTCACTATAGGATTGCCCACGCAGAGGCTCAAGTTGGCTTACCAGAAGTTACTCTGGGACTTCTCCCTGGTGCA…
	Pongo pygmaeus (Orangutan)	ATGGCCGAGTATACGCGGCTGCACAACGCCTTGGCGCTGATCCGCCTCCGAAACCCGCCGGTCAACGCGATCAGTACGGCTTTACTCCGTGACATAAAAGAAGGACTACAGAAAGCTGTAATAGACCATACAATAAAAGCCATTGTGATTTGTGGAGCAGAGGGCAAATTTTCTGCAGGTGCTGATATTCATGGCTTCAGCGCTCCTAGGACATTTGGCTTTACACTGGGACATGTAGTAGATGAAATACAGAGAAATGAGAAGCCCGTGGTGGCAGCAATCCAAGGCATGGCTTTCGGAGGGGGACTAGAGCTGGCCCTGGGCTGTCACTATAGGATAGCCCACTCAGAGGCTCAAGTTGGCTTACCAGAAGTTACACTGGGACTTCTCCCTGGTGCA…
	Nomascus leucogenys (White-cheeked gibbon)	ATGGCCGAGTATACGCGGCTGCACAACGCCTTGGCGCTGATCCGCCTCCGAAACCCGCCGGTCAACGCGATCAGTACGGCTTTACTCCGTGACATAAAAGAAGGACTACAGAAAGCTGTAATAGACCATACAATAAAAGCCATTGTGATTTGTGGAGCGGAGGGCAAATTTTCTGCAGGTGCTGATATTCATGGCTTCAGTGCTCCTAGGACATTTGGCTTTACACTGGGAAATGTAGTAGATGAAATACAGAGAAACGAGAAGCCCGTGGTGGCAGCAATCCAAGGCATGGCTTTTGGAGGGGCACTAGAGCTGGCCCTGGGCTGTCACTATAGGATTGCCCATGCAGAGGCTCAAGTTGGCTTACCAGAAGTTACACTGGGACTTCTCCCTGGTGCA…
	Macaca mulatta (Indian rhesus macaque)	ATGGCCGAGTATACGCGGCTGCACAACGCCTTGGCGCTGATCCGCCTCCGAAACCCGCCGGTCAACGCGATCAGTACGGCCGTACTCCGTGATGTAAAAGAAGGACTACAGAAAGCTGTAATAGACCATACAATAAAAGCCATTGTGATTTGTGGAGCAGAGGGCAAATTTTCTGCAGGTGCTGATATTCATGGCTTCAGTGCTCCTAGGACATTTGGCTTAACACTGGGACATGTAGTAGATGAAATACAGAGAAATGTGAAGCCTGTGGTGGCAGCAATCCAAGGCATGGCTTTTGGAGGGGGACTAGAGCTGGCCCTGGGCTGTCACTATAGGATTGCCCATACAGAGGCCCAAGTTGGCTTACCAGAAGTTACACTGGGACTTCTCCCTGGTGCA…
	Macaca mulatta (Chinese rhesus macaque)	ATGGCCGAGTATACGCGGCTGCACAACGCCTTGGCGCTGATCCGCCTCCGAAACCCGCCGGTCAACGCGATCAGTACGGCCGTACTCCGTGATGTAAAAGAAGGACTACAGAAAGCTGTAATAGACCATACAATAAAAGCCATTGTGATTTGTGGAGCAGAGGGCAAATTTTCTGCAGGTGCTGATATTCATGGCTTCAGTGCTCCTAGGACATTTGGCTTAACACTGGGACATGTAGTAGATGAAATACAGAGAAATGTGAAGCCTGTGGTGGCAGCAATCCAAGGCATGGCTTTTGGAGGGGGACTAGAGCTGGCCCTGGGCTGTCACTATAGGATTGCCCATACAGAGGCCCAAGTTGGCTTACCAGAAGTTACACTGGGACTTCTCCCTGGTGCA…
	Macaca fascicularis (Crab-eating macaque)	ATGGCCGAGTATACGCGGCTGCACAACGCCTTGGCGCTGATCCGCCTCCGAAACCCGCCGGTCAACGCGATCAGTACGGCCGTACTCCGTGATGTAAAAGAAGGACTACAGAAAGCTGTAATAGACCATACAATAAAAGCCATTGTGATTTGTGGAGCAGAGGGCAAATTTTCTGCAGGTGCTGATATTCATGGCTTCAGTGCTCCTAGGACATTTGGCTTAACACTGGGACATGTAGTAGATGAAATACAGAGAAATGTGAAGCCTGTGGTGGCAGCAATCCAAGGCATGGCTTTTGGAGGGGGACTAGAGCTGGCCCTGGGCTGTCACTATAGGATTGCCCATACAGAGGCCCAAGTTGGCTTACCAGAAGTTACACTGGGACTTCTCCCTGGTGCA…
	Papio anubis (Olive baboon)	ATGGCCGAGTATACGCGGCTGCACAACGCCTTGGCGCTGATCCGCCTCCGAAACCCGCCGGTCAACGCGATCAGTACGGCCGTACTCCGTGATGTAAAAGAAGGACTACAGAAAGCTGTAATAGACCATACAATAAAAGCCATTGTGATTTGTGGAGCAGAGGGCAAATTTTCTGCAGGTGCTGATATTCATGGCTTCAGCGCTCCTAGGACATTTGGCTTAACACTGGGACATGTAGTAGATGAAATACAGAGAAATGTGAAGCCTGTGGTGGCAGCAATCCAAGGCATGGCTTTTGGAGGGGGACTAGAGCTGGCCCTGAGCTGTCACTATAGGATTGCCCATACAGAGGCCCAAGTTGGCTTACCAGAAGTTAAACTGGGACTTCTCCCTGGTGCA…
	Callithrix jacchus (Common marmoset)	ATGGCCGAGTATACGCGGCACAACGCCTTGGCGCTGATCCGCTTCCGAAACCCGCCGGTCAACGTGATCAGTATGGCTTTACTCCGTGAAATGGAAGAAGGACTACAGAAAGCTGTAACAGACCATACAATAAAAGCCATTGTGATTTGTGGAGCAGAGGGCAAATTTTCTGCAGGTGCTGATATTCATGGCTTCAGCGCTCCTAGGACCTTTGGCTTATCACTGGGAAGTGTAGTAGATGAAATACAGAGAAATGTGAAGCCCGTGGTGGCAGCAATCCAAGGCATGGCTTTAGGAGGAGGACTAGAGCTGGCCCTGGGCTGTCACTATAGGATTGCCCATGCAGAGGCTCGAGTTGGCTTACCGGAAGTTACACTGGGACTTGTCCCTGGTGCAAGA…
	Saimiri boliviensis (Bolivian squirrel monkey)	ATGGCCGAGTATACGCGGCTGCACAACGCCTTGGCGCTGATCCGCTTCCGAAACCCGCCGGTCAACGCCATCAGTATGGCTTTACTCCGTGAAATAGAAGAAGGACTACAGAAAGCTGTAACAGACCATACAATAAAAGCCATTGTAATTTGTGGAGCAGAGGGCAAATTTTCTGCAGGTGCTGATATTCATGGCTTCAGTGCTCCTAGGACCCTTGGCTTATCACTGGGAAGTGTAGTAGATGAAATACAGAGAAATGTGAAGCCCGTGGTGGCAGCAATCCAAGGGATGGCTTTAGGAGGAGGACTAGAGCTGGCCCTGGGCTGTCACTATAGGATTGCCCATGCAGAGGCTCAAGTTGGCTTACCAGAAGTTACACTGGGACTTGTGCCTGGTGCA…
Scp2	Homo sapiens (Human) RefSeq NM_002979	ATGTCCTCTTCCCCGTGGGAGCCTGCGACCCTGCGCCGGGTGTTCGTGGTGGGGGTTGGCATGACCAAGTTTGTGAAGCCTGGAGCTGAGAATTCAAGAGACTACCCTGACTTGGCAGAAGAAGCAGGCAAGAAGGCTTTAGCTGATGCACAGATCCCTTATTCAGCAGTGGACCAGGCATGTGTTGGCTATGTTTTTGGTGACTCTACCTGTGGGCAGAGGGCTATCTATCACAGTTTGGGAATGACTGGAATTCCTATAATCAATGTCAACAATAACTGTGCTACTGGTTCTACTGCTTTGTTTATGGCCCGCCAGCTGATTCAGGGTGGTGTGGCAGAATGTGTCTTGGCTCTTGGGTTTGAGAAGATGAGTAAGGGAAGCCTTGGAATAAAATTT…
	Pan troglodytes (Chimpanzee)	ATGTCCTCTTCCCCGTGGGAGCCTGCGACCCTGCGCCGGGTGTTCGTGGTGGGGGTTGGCATGACCAAGTTTGTGAAGCCTGGAGCTGAGAATTCAAGAGACTACCCTGACTTGGCAGAAGAAGCAGGCAAGAAGGCTTTAGCTGATGCACAGATCCCTTATTCAGCAGTGGACCAGGCATGTGTTGGCTATGTTTTTGGTGACTCTACCTGTGGTCAGAGGGCTATCTATCACAGTTTGGGAATGACTGGAATTCCTATAATCAATGTCAACAATAACTGTGCTACTGGTTCTACTGCTTTGTTTATGGCCCGCCAGCTGATTCAGGGTGGTGTGGCAGAATGTGTCTTGGCTCTTGGGTTTGAGAAGATGAGTAAGGGAAGCCTTGGAATAAAATTT…
	Gorilla gorilla (Gorilla)	ATGTCCTCTTCCCCGTGGGAGCCTGCGACCCTGCGCCGGGTGTTCGTGGTGGGGGTTGGCATGACCAAGTTCGTGAAGCCTGGAGCTGAGAATTCAAGAGACTACCCTGACTTGGCAGAAGAAGCAGGCAAGAAGGCTTTAGCTGATGCACAGATCCCTTATTCAGCAGTGGACCAGGCATGTGTTGGCTATGTTTTTGGTGACTCTACCTGTGGGCAGAGAGCTATCTATCACAGTTTGGGAATGACCGGAATTCCTATAATCAATGTCAACAATAACTGTGCTACTGGTTCTACTGCTTTGTTTATGGCCCGCCAGCTGATTCAGGGTGGTGTGGCAGAATGTGTCTTGGCTCTTGGGTTTGAGAAGATGAGTAAGGGAAGCCTTGGAATAAAATTT…
	Pongo pygmaeus (Orangutan)	ATGTCCTCTTCCCTGTGGGAGCCTGCGCCCCTGCGCCGGGTGTTCGTGGTGGGGGTTGGCATGACTAAGTTCGTGAAGCCTGGAGCTGAGAATTCAAGAGACTACCCTGACTTGGCAGGAGAAGCAGGCAAGAAGGCTTTAGCTGATGCACAGATCCCTTATTCAGCAGTGGACCAGGCATGTGTTGGCTATGTTTTTGGTGACTCTACCTGTGGGCAGAGGGCTATCTATCACAGTTTGGGAATGACTGGAATTCCTATAATCAATGTCAACAATAACTGTGCTACTGGTTCTACTGCTTTGTTTATGGCCCGCCAGCTGATTCAGGGTGGTGTGGCAGAATGTGTCTTGGCTCTTGGGTTTGAGAAGATGAATAAGGGAAGCCTTGGAATAAAATTT…
	Nomascus leucogenys (White-cheeked gibbon)	ATGTCCTCTTCCCAGTGGGAGCCTGCGCCCCTGCGCCGGGTGTTCGTGGTGGGGGTTGGCATGACCAAATTCGTGAAGCCTGGAGCTGAGAATTCAAGAGACTACCCTGACTTGGCAGGAGAAGCAGGCAAGAAGGCTTTAGCTGATGCACAGATCCCTTATTCAGCAGTGGACCAGGCGTGTGTTGGCTATGTTTTTGGTGACTCTACCTGTGGGCAGAGGGCTATCTATCACAGTTTGGGAATGACTGGAATTCCTATAATCAACGTCAACAATAACTGCGCTACTGGTTCTACTGCTTTGTTTATGGCCCGCCAGCTGATTCAGGGTGGTGTGGCAGAATGTGTCTTGGCTCTTGGGTTTGAGAAGATGAGTAAGGGAAGCCTTGGAATAAAATTT…
	Macaca mulatta (Indian rhesus macaque)	ATGTCCTCTTCACCGTGGGAGCCTGCGCCCCTGCGCCGGGTCTTCGTGGTGGGGGTTGGCATGACCAAGTTCGTGAGGCCTGGAGCTGAGAATTCAAGAGACTACCCTGACTTGGCAGGAGAAGCAGGCCAGAAGGCTTTAGCTGATGCACAGATCCCTTATTCAGCAGTGGACCAGGCATGTGTTGGCTATGTTTTTGGTGACTCTACCTGTGGGCAGAGGGCTATCTATCACAGTTTGGGAATGACTGGAATTCCCATAATCAATGTCAACAATAACTGCTCTACTGGTTCTACTGCTTTGTTTATGGCCCGCCAGCTGATTCAGGGTGGTGTGGCAGAATGTGTCTTGGCTCTTGGGTTTGAGAAGATGAGTAAGGGAAGCCTTGGAATAAAATTT…
	Macaca mulatta (Chinese rhesus macaque)	ATGTCCTCTTCACCGTGGGAGCCTGCGCCCCTGCGCCGGGTCTTCGTGGTGGGGGTTGGCATGACCAAGTTCGTGAGGCCTGGAGCTGAGAATTCAAGAGACTACCCTGACTTGGCAGGAGAAGCAGGCCAGAAGGCTTTAGCTGATGCACAGATCCCTTATTCAGCAGTGGACCAGGCATGTGTTGGCTATGTTTTTGGTGACTCTACCTGTGGGCAGAGGGCTATCTATCACAGTTTGGGAATGACTGGAATTCCCATAATCAATGTCAACAATAACTGCTCTACTGGTTCTACTGCTTTGTTTATGGCCCGCCAGCTGATTCAGGGTGGTGTGGCAGAATGTGTCTTGGCTCTTGGGTTTGAGAAGATGAGTAAGGGAAGCCTTGGAATAAAATTT…
	Macaca fascicularis (Crab-eating macaque)	ATGTCCTCTTCACCGTGGGAGCCTGCGCCCCTGCGCCGGGTCTTCGTGGTGGGGGTTGGCATGACCAAGTTCGTGAGGCCTGGAGCTGAGAATTCAAGAGACTACCCTGACTTGGCAGGAGAAGCAGGCCAGAAGGCTTTAGCTGATGCACAGATCCCTTATTCAGCAGTGGACCAGGCATGTGTTGGCTATGTTTTTGGTGACTCTACCTGTGGGCAGAGGGCTATCTATCACAGTTTGGGAATGACTGGAATTCCCATAATCAATGTCAACAATAACTGCTCTACTGGTTCTACTGCTTTGTTTATGGCCCGCCAGCTGATTCAGGGTGGTGTGGCAGAATGTGTCTTGGCTCTTGGGTTTGAGAAGATGAGTAAGGGAAGCCTTGGAATAAAATTT…
	Papio anubis (Olive baboon)	ATGTCCTCTTCACCGTGGGAGCCTGCGCCCCTGCGCCGGGTCTTCGTGGTGGGGGTTGGCATGACCAAGTTCGTGAGGCCTGGAGCTGAGAATTCAAGAGACTACCCTGACTTGGCAGGAGAAGCAGGCCAGAAGGCTTTAGATGATGCACAGATCCCTTATTCAGCAGTGGACCAGGCATGTGTTGGCTATGTTTTTGGTGACTCTACCTGTGGGCAGAGGGCTATCTATCACAGTTTGGGAATGACTGGAATTCCTATTATCAATGTCAACAATAACTGCTCTACTGGTTCTACTGCTTTGTTTATGGCCCGCCAGCTGATTCAGGGTGGTGTGGCAGAATGTGTCTTGGCTCTTGGGTTTGAGAAGATGAGTAAGGGAAGCCTTGGAATAAAATTT…
	Callithrix jacchus (Common marmoset)	ATGTTCTCTTCCCTGCAGGAGCTTGCGCCGCTACGCCGTGTGTTCGTGGTGGGGGTTGGCATGACCAAGTTCAAGAAGCCTGGAGCTGAGAATTCAAGAGACTACCCTGACTTGGCAAGAGAAGCAGGCCAGAAAGCTTTAGCTGATGCACAGATCCCTTATTCAGCAGTGGACCAGGCATGTGTTGGCTATGTTTTTGGTGACTCTACCTGTGGGCAGAGGGCTATCTATCACAGTTTGGGAATGACTGGAATTCCTATAATCAATGTTAACAATAACTGTTCTACTGGTTCTACTGCTTTGTTTGTGGCCCGCCAGCTGATTCAGGGTGGTGTGGCAGAATGTGTCTTGGCTCTTGGATTTGAGAAGATGGAGAAGGGAGGCCTTGGAACAAAATTT…
	Saimiri boliviensis (Bolivian squirrel monkey)	ATGTTCTCTTCCCTGCAGGAGCGTGCGCCGCTACGCCGGGTGTTCGTGGTGGGGGTTGGCATGACCAAGTTCGAGAAACCTGGAGCTGAGAATTCAAGAGATTACCCTGACTTGGCAAGAGAAGCAGGCCAGAAGGCTTTAGCTGATGCACAGATCCCTTATTCAGCAGTGGAACAGGCATGTGTTGGATACGTTTTTGGTGACTCTACCTGTGGGCAGAGGGCTATCTATCACAGTTTGGGAATGACTGGAATTCCTATAATCAATGTCAACAATAACTGTTCTACTGGTTCTACTGCTTTGTTTATAGCCCGCCAGCTGATTCAAGGTGGTGTGGCAGAATGTGTCTTGGCTCTTGGATTTGAGAAGATGGAGAAGGGAGGCCTTGGAATAAAATTT…
Acaa1	Homo sapiens (Human) RefSeq NM_001607	ATGCAGAGGCTGCAGGTAGTGCTGGGCCACCTGAGGGGTCCGGCCGATTCCGGCTGGATGCCGCAGGCCGCGCCTTGCCTGAGCGGTGCCCCGCAGGCCTCGGCCGCGGACGTGGTGGTGGTGCACGGGCGGCGCACGGCCATCTGCCGGGCGGGCCGCGGCGGCTTCAAGGACACCACCCCCGACGAGCTTCTCTCGGCAGTCATGACCGCGGTTCTCAAGGACGTGAATCTGAGGCCGGAACAGCTGGGGGACATCTGTGTCGGAAATGTGCTGCAGCCTGGGGCCGGGGCAATCATGGCCCGAATCGCCCAGTTTCTGAGTGACATCCCGGAGACTGTGCCTTTGTCCACTGTCAATAGACAGTGTTCGTCGGGGCTACAGGCAGTGGCCAGCATA…
	Pan troglodytes (Chimpanzee)	ATGCAGAGGCTGCAGGTAGTGCTGGGCCACCTGAGGGGTCCGGCCGATTCCGGCTGGATGCCGCAGGCCGCGCCTTGCCTGAGCGGTGCCCCGCAGGCCTCGGCCGCGGACGTGGTGGTGGTGCACGGGCGGCGCACGGCCATCTGCCGGGCGGGCCGCGGCGGCTTCAAGGACACCACCCCCGACGAGCTTCTCTCGGCAGTCATGACCGCGGTTCTCAAGGACGTGAATCTGAGGCCGGAACAGCTGGGGGACATCTGTGTCGGAAATGTGCTGCAGCCTGGGGCCGGGGCAATCATGGCCCGAATCGCCCAGTTTCTGAGTGACATCCCGGAGACTGTGCCTTTGTCCACTGTCAATAGACAGTGTTCGTCGGGGCTACAGGCAGTGGCCAGCATA…
	Gorilla gorilla (Gorilla)	ATGCAGAGGCTGCATGTAGTGCTGGGCCACCTGAGGGGTCCGGCCGATTCCGGCTGGATGCCGCAGGCCGCGCCTTGCCTGAGTGGTGCCCCGCAGGCCTCGGCCGCGGACGTGGTGGTGGTGCACGGGCGGCGCACGGCCATCTGCCGGGCGGGCCGCGGCGGCTTCAAGGACACCACCCCCGACGAGCTTCTCTCGGCAGTCATGACCGCGGTTCTCAAGGACGTGAATCTGAGGCCGGAACAGCTGGGGGACATCTGTGTCGGAAATGTGCTGCAGCCTGGGGCCGGGGCAATCATGGCCCGAATCGCCCAGTTTCTGAGTGACATCCCGGAGACTGTGCCTTTGTCCACTGTCAATAGACAGTGTTCGTCGGGGCTACAGGCAGTGGCCAGCATA…
	Pongo pygmaeus (Orangutan)	ATGCAGAGGCTGCAGGTAGTGCTGGGCCACCTGAGGGGTCCGGCCGATTCCGGCTGGATGCCGCAGGCCGCGCCTTGCCTGAGCGGTGCCCCGCAGGCCTCGGCCGCGGACGTGGTGGTGGTGCACGGGCGGCGCACGGCCATCTGCCGGGCGGGCCGCGGCGGCTTCAAGGACACCACCCCCGACGAGCTTCTCTCGGCAGTCATGACCGCGGTTCTCAAGGATGTGAATCTGAGGCCGGAACAGCTGGGGGACATCTGTGTCGGAAATGTGCTGCAGCCTGGGGCCGGGGCAATCATGGCCCGAATCGCCCAGTTTCTGAGTGACATCCCGGAGACTGTGCCTTTGTCCACTGTCAATAGACAGTGTTCGTCGGGGCTACAGGCAGTGGCCAGCATA…
	Nomascus leucogenys (White-cheeked gibbon)	ATGCAGAGGCTGCAGGTAGTGCTGGGCCACCTGAGGGGTCCGGCCGATTCCGGCTGGATGCCACAGGCCGCGCCTTGCCTGAGCGGTGCCTCGCAGGCCTCGGCCGCGGACGTGGTGGTGGTGCACGGGCGGCGCACGGCCATCTGCCGGGCGGGCCGCGGAGGCTTCAAGGACACCACCCCCGACGAGCTTCTCTCGGCAGTCATGACCGCGGTTCTCAAGGACGTGAATCTGAGGCCGGAACAGCTGGGGGATATCTGTGTCGGAAATGTGCTGCAGCCTGGGGCCGGGGCAATCATGGCCCGAATCGCCCAGTTTCTGAGTGACATCCCGGAGACTGTGCCTTTGTCCACTGTCAATAGACAGTGTTCGTCGGGGCTACAGGCAGTGGCCAGCATA…
	Macaca mulatta (Indian rhesus macaque)	ATGCAGAGGCTGCAGGTAGTGCTGGGCCACCTGACAGGCCGGCCGGATTCCGGCTGGATGCCGCAGGCTGCGCCTTGCCTGAGCGGCGCCCCGCAGGCCTCGGCCGCGGACGTGGTGGTGGTGCACGGGCGGCGCACGGCCATCTGCCGGGCAGGCCGCGGCGGCTTCAAGGACACCACCCCCGACGAGCTTCTCTCGGCCGTCATGACCGCGGTTCTCAAGGACGTGAATCTGAGGCCGGAAGAGCTGGGGGACATCTGTGTCGGAAATGTGCTGCAGCCTGGGGCCGGGGCAATCATGGCCCGAATCGCCCAGTTTCTGAGTGACATCCCGGAGACTGTGCCTTTGTCCACTGTCAATAGACAGTGTTCGTCGGGGCTGCAGGCAGTGGCCAGCATA…
	Macaca mulatta (Chinese rhesus macaque)	ATGCAGAGGCTGCAGGTAGTGCTGGGCCACCTGACAGGCCGGCCGGATTCCGGCTGGATGCCGCAGGCTGCGCCTTGCCTGAGCGGCGCCCCGCAGGCCTCGGCCGCGGACGTGGTGGTGGTGCACGGGCGGCGCACGGCCATCTGCCGGGCAGGCCGCGGCGGCTTCAAGGACACCACCCCCGACGAGCTTCTCTCGGCCGTCATGACCGCGGTTCTCAAGGACGTGAATCTGAGGCCGGAAGAGCTGGGGGACATCTGTGTCGGAAATGTGCTGCAGCCTGGGGCCGGGGCAATCATGGCCCGAATCGCCCAGTTTCTGAGTGACATCCCGGAGACTGTGCCTTTGTCCACTGTCAATAGACAGTGTTCGTCGGGGCTGCAGGCAGTGGCCAGCATA…
	Macaca fascicularis (Crab-eating macaque)	ATGCAGAGGCTGCAGGTAGTGCTGGGCCACCTGACAGGCCGGCCGGATTCCGGCTGGATGCCGCAGGCTGCGCCTTGCCTGAGCGGCGCCCCGCAGGCCTCGGCCGCGGACGTGGTGGTGGTGCACGGGCGGCGCACGGCCATCTGCCGGGCAGGCCGCGGCGGCTTCAAGGACACCACCCCCGACGAGCTTCTCTCGGCCGTCATGACCGCGGTTCTCAAGGACGTGAATCTGAGGCCGGAAGAGCTGGGGGACATCTGTGTCGGAAATGTGCTGCAGCCTGGGGCCGGGGCAATCATGGCCCGAATCGCCCAGTTTCTGAGTGACATCCCGGAGACTGTGCCTTTGTCCACTGTCAATAGACAGTGTTCGTCGGGGCTGCAGGCAGTGGCCAGCATA…
	Papio anubis (Olive baboon)	ATGCAGAGGCTGCAGGTAGTGCTGGGCCACCTGACAGGCCGGCCGGATTCCGGCTGGATGCCGCAGGCTGCGCCTTGCCTGAGCGGCGCCCCGCAGGCCTCGGCCGCGGACGTGGTGGTGGTGCACGGGCGGCGCACGGCCATCTGCCGGGCAGGCCGCGGCGGCTTCAAGGACACCACCCCCGACGAGCTTCTCTCGGCCGTCATGACCGCGGTTCTCAAGGACGTGAATCTGAGGCCGGAAGAGCTGGGGGACATCTGTGTCGGAAATGTGCTGCAGCCTGGGGCCGGGGCAATCATGGCCCGAATCGCCCAGTTTCTGAGTGACATCCCGGAGACTGTGCCTTTGTCCACTGTCAATAGACAGTGTTCGTCGGGGCTGCAGGCAGTGGCCAGCATA…
	Callithrix jacchus (Common marmoset)	ATGCAGAGGCTGCAGGTAGTGCTGGGCCACCTGACTGGCCAGCCCCATCCCGGCTGGACGCTGCAGGCGGCGCCTTGCTCGAGCGGCGACCCGCAGGCCTCGGCCGCGGACGTGGTGGTGGTGCACGGACGGCGCACCGCCATCTGCCGGGCAGGCCGCGGCGGCTTCAAGGACACCACCCCCGACGAGCTTCTCTCGGCTGTCATGACCGCGGTTCTCCAGGACGTGAATCTGCGGCCGGAACAGCTGGGGGACATCTGTGTCGGAAATGTGCTGCAGCCCGGGGCCGGGGCAATCATGGCCCGAATCGCCCAGTTTCTGAGTGACATCCCGGAGACTGTGCCTCTGTCCACTGTCAATAGACAGTGCTCATCGGGGCTACAGGCAGTGGCCAGCATA…
	Saimiri boliviensis (Bolivian squirrel monkey)	ATGCGGAGGCTGCAGGTAGTGCTGGGCCACCTGGCTGGCCAGCCCGATCCCGGCTGGACGCTGCAGGCGGCGCCTTGCTCGAGCGGCGCCCCGCAGGCCTCGGCCGCGGACGTGGTGGTGGTGCACGGGCGGCGCACCGCCATCTGCCGGGCGGGCCGCGGCGGCTTCAAGGACACCACCCCCGACGAGCTTCTCTCGGCTGTCATGACCGCGGTTCTCCAGGACGTGAATCTGCGTCCGGAACAGCTGGGGGACATCTGTGTCGGAAATGTGCTGCAGCCCGGGGCCGGGGCAATCATGGCCCGAATCGCCCAGTTTCTGAGTGACATCCCAGAGACTGTGCCTCTGTCCTCTGTCAATAGACAGTGCTCATCAGGGCTACAGGCAGTGGCCAGCATA…
Pex7	Homo sapiens (Human) RefSeq NM_000288	ATGAGTGCGGTGTGCGGTGGAGCGGCGCGGATGCTGCGGACGCCGGGACGCCACGGCTACGCCGCCGAGTTCTCCCCGTACCTGCCGGGCCGCCTGGCCTGCGCCACCGCGCAGCACTACGGCATCGCGGGCTGTGGAACCCTACTAATATTGGATCCAGATGAAGCTGGGCTAAGGCTTTTTAGAAGCTTTGACTGGAATGATGGTTTGTTTGATGTGACTTGGAGTGAGAACAACGAACATGTCCTCATCACCTGTAGTGGCGATGGCTCGCTGCAGCTCTGGGACACTGCCAAAGCTGCAGGGCCACTGCAAGTCTATAAAGAACACGCTCAGGAGGTGTATAGTGTTGATTGGAGCCAAACCAGAGGTGAACAGCTTGTGGTGTCTGGCTCATGG…
	Pan troglodytes (Chimpanzee)	ATGAGTGCGGTGTGCGGTGGAGCGGCGCGGACGCTGCGGACGCCGGGACGCCACGGCTACGCCGCCGAGTTCTCCCCGTACCTGCCGGGCCGCCTGGCCTGCGCCACCGCGCAGCACTACGGCATCGCGGGCTGTGGAACCCTACTAATATTGGATCCAGATGAAGCTGGGCTAAGGCTTTTTAGAAGCTTTGACTGGAATGATGGTTTGTTTGATGTGACTTGGAGTGAGAACAACGAACATGTCCTCATCACCTGTAGTGGCGATGGCTCGCTGCAGCTCTGGGACACTGCCAAAGCTGCAGAGCCACTGCAAGTCTATAAAGAACACGCTCAGGAGGTGTATAGTGTTGATTGGAGCCAAACCAGAGGTGAACAGCTTGTGGTGTCTGGCTCATGG…
	Pan paniscus (Bonobo)	ATGAGTGCGGTGTGCGGTGGAGCGGCGCGGACGCTGCGGACGCCGGGACGCCACGGCTACGCCGCCGAGTTCTCCCCGTACCTGCCGGGCCGCCTGGCCTGCGCCACCGCGCAGCACTACGGCATCGCGGGCTGTGGAACCCTACTAATATTGGATCCAGATGAAGCTGGGCTAAGGCTTTTTAGAAGCTTTGACTGGAATGATGGTTTGTTTGATGTGACTTGGAGTGAGAACAACGAACATGTCCTCATCACCTGTAGTGGCGATGGCTCGCTGCAGCTCTGGGACACTGCCAAAGCTGCAGAGCCACTGCAAGTCTATAAAGAACACGCTCAGGAGGTGTATAGTGTTGATTGGAGCCAAACCAGAGGTGAACAGCTTGTGGTGTCTGGCTCATGG…
	Gorilla gorilla (Gorilla)	ATGAGTGCGGTGTGCGGTGGAGCGGCGCGGACGCTGCGGACGCCGGGACGCCACGGCTACGCCGCCGAGTTCTCCCCGTACCTGCCGGGCCGCCTGGCCTGCGCCACCGCGCAGCATTACGGCATCGCGGGCTGTGGAACCCTACTAATATTGGATCCAGATGAAGCTGGGCTAAGGCTTTTTAGAAGCTTTGACTGGAATGATGGTTTGTTTGATGTGACTTGGAGTGAGAACAACGAACATGTCCTCATCACCTGCAGTGGCGATGGCTCGCTGCAGCTCTGGGACACTGCCAAAGCTGCAGGGCCACTGCAAGTCTATAAAGAACACACTCAGGAGGTGTATAGTGTTGATTGGAGCCAAACCAGAGGTGAACAGCTTGTGGTGTCTGGCTCATGG…
	Pongo pygmaeus (Orangutan)	ATGAGTGCGGTGTGCGGTGGAGCGGCGCGGACGCTGCGGACGCCGGGACGCCACGGCTACGCCGCCGAGTTCTCTCCGTACCTGCCGGGCCGCCTGGCCTGCGCCACCGCGCAGCACTACGGCATCGCGGGCTGTGGAACCCTACTAATATTGGATCCAGATGAAGCTGGGCTAAGGCTTTTTAGAAGCTTTGACTGGAATGATGGTTTGTTTGATGTGACTTGGAGTGAGAACAATGAACATGTCCTCATCACCTGTAGTGGCGATGGCTCGCTGCAGCTCTGGGACACTGCCAAAGCTGCGGGGCCACTGCAAGTCTATAAAGAACACACTCAGGAGGTGTATAGTGTTGATTGGAGCCAAACCAGAGGTGAACAGCTTGTGGTGTCTGGCTCATGG…
	Nomascus leucogenys (White-cheeked gibbon)	ATGAGTGAGGTGTGCGGTGGAGCAGCGCGGACGCTGCGGACGCCGGGACGCCACGGCTACGCCGCCGAGTTCTCCCCGTACCTGCCGGGCCGCCTGGCCTGCGCCACCGCGCAGCACTACGGCATCGCGGGCTGTGGAACCCTACTAATATTGGATCCAGATGAAGCTGGGCTAAGGCTTTTTAGAAGCTTTGACTGGAATGATGGTTTGTTTGATGTGACTTGGAGTGAGAACAACGAACATGTCCTCATCACCTGTAGTGGCGATGGCTCGCTGCAGCTCTGGGACACTGCCAAAACTGCGGGGCCACTGCAAGTCTATAAAGAGCACACTCAGGAGGTGTATAGTGTTGATTGGAGCCAAACCAGAGGTGAACAGCTTGTGGTGTCTGGCTCATGG…
	Macaca mulatta (Indian rhesus macaque)	ATGAGTGCGGTGTGCGGCGGACCGGCGCGGACGCTGCGGGTGCCGGGACGCCACGGCTACGCTGCCGAGTTCTCCCCGTACCTGCCGGGCCGCCTGGCCTGCGCCACCGCGCAGCACTACGGCATCGCGGGCTGTGGAACCCTACTAATACTGGATCCAGATGAATCTGGGCTAAGGCTTTTTAGAAGCTTTGACTGGAATGATGGTTTGTTTGATGTGACCTGGAGTGAGAACAATGAACACGTCCTCATCACCTGTAGTGGCGATGGCTCGCTGCAGCTCTGGGACACTGCCAAAGCTGCAGGGCCACTGCAAGTCTATAAAGAACACACTCAGGAGGTGTATAGTGTTGATTGGAGCCAAACCAGAGGTGAACAGCTTGTGGTGTCTGGCTCATGG…
	Macaca mulatta (Chinese rhesus macaque)	ATGAGTGCGGTGTGCGGCGGACCGGCGCGGACGCTGCGGGTGCCGGGACGCCACGGCTACGCCGCCGAGTTCTCCCCGTACCTGCCGGGCCGCCTGGCCTGCGCCACCGCGCAGCACTACGGCATCGCGGGCTGTGGAACCCTACTAATACTGGATCCAGATGAATCTGGGCTAAGGCTTTTTAGAAGCTTTGACTGGAATGATGGTTTGTTTGATGTGACCTGGAGTGAGAACAATGAACACGTCCTCATCACCTGTAGTGGCGATGGCTCGCTGCAGCTCTGGGACACTGCCAAAGCTGCAGGGCCACTGCAAGTCTATAAAGAACACACTCAGGAGGTGTATAGTGTTGATTGGAGCCAAACCAGAGGTGAACAGCTTGTGGTGTCTGGCTCATGG…
	Macaca fascicularis (Crab-eating macaque)	ATGAGTGCGGTGTGCGGCGGACCGGCGCGGACGCTGCGGGTGCCGGGACGCCACGGCTACGCCGCCGAGTTCTCCCCGTACCTGCCGGGCCGCCTGGCCTGCGCCACCGCGCAGCACTACGGCATCGCGGGCTGTGGAACCCTACTAATACTGGATCCAGATGAATCTGGGCTAAGGCTTTTTAGAAGCTTTGACTGGAATGATGGTTTGTTTGATGTGACCTGGAGTGAGAACAATGAACACGTCCTCATCACCTGTAGTGGCGATGGCTCGCTGCAGCTCTGGGACACTGCCAAAGCCGCGGGGCCACTGCAAGTCTATAAAGAACACACTCAGGAGGTGTATAGTGTTGATTGGAGCCAAACCAGAGGTGAACAGCTTGTGGTGTCTGGCTCATGG…
	Papio anubis (Olive baboon)	ATGAGTGCGGTGTGCGGCGGACCGGCGCGGACGCTGCGGGTGCCGGGACGCCACGGCTACGCCGCCGAGTTCTCCCCGTACCTGCCGGGCCGCCTGGCCTGCGCCACCGCGCAGCACTACGGCATCGCGGGCTGTGGAACCCTACTAATACTGGATCCAGATGAGTCTGGGCTAAGGCTTTTTAGAAGCTTTGACTGGAATGATGGTTTGTTTGATGTGACCTGGAGTGAGAACAATGAACATGTCCTCATCACCTGTAGTGGCGATGGCTCGCTGCAGCTCTGGGACACTGCCAAAGCTGCGGGGCCACTGCAAGTCTATAAAGAACACACTCAGGAGGTGTATAGTGTTGATTGGAGCCAAACCAGAGGTGAACAGCTTGTGGTGTCTGGCTCATGG…
	Callithrix jacchus (Common marmoset)	ATGAACGCGGTGTGCGGCGGAGCGGCGCGGACGCTGCGGGTGCCGGGCCGTCACGGCTACGCCGCCGAGTTCTCCCCGTACCTGCCGGGCCGCCTGGCCTGCGCCGCCGCACAGCACTACGGCATAGCGGGCTGTGGAACCCTACTAATATTGGATCCAAATGAATCTGGGCTAAGGCTTTTTAGAAGCTTTGACTGGAGTGATGGTTTGTTCGATGTGACCTGGAGTGAGAACAATGAACATGTCCTCGTCACCTGCAGTGGCGATGGCTCGCTACAGCTCTGGGACACAGCCAGAGCTGCGGGGCCACTGCAGGTCTATAAGGAACACACTCAGGAGGTGTATAGTGTTGATTGGAGCCAAACCAGAGGTGAGCAGCTTGTGGTGTCTGGCTCATGG…
	Saimiri boliviensis (Bolivian squirrel monkey)	ATGAACGCGGTGTGCGGCGGAGCGGCGCGGACGCTGCGGGTGCCGGGCCGTCACGGCTACGCCGCCGAGTTCTCCCCGTACCTGCCGGGCCGCCTGGCCTGCGCCGCTGCGCAGCACTACGGCATAGCGGGCTGTGGAACCCTACTAATATTGGATCCAAATGAATCTGGGCTAAGGCTTTTTAGAAGCTTTGACTGGAGTGATGGTTTGTTTGATGTGACCTGGAGTGAGAACAATGAACATGTCCTCGTCACCTGCAGTGGCGATGGTTCGCTGCAGCTCTGGGACACGGCCAGAGCTGCGGGGCCGCTGCAGGTCTGTAAGGAACACACTCAGGAGGTGTATAGTGTTGATTGGAGCCAAACCAGAGGTGAACAGCTTGTGGTGTCTGGCTCATGG…
Pecr	Homo sapiens (Human) RefSeq NM_018441	ATGGCCTCCTGGGCTAAGGGCAGGAGCTACCTGGCGCCTGGTTTGCTGCAGGGCCAAGTGGCCATCGTCACCGGCGGGGCCACGGGCATCGGAAAAGCCATCGTGAAGGAGCTCCTGGAGCTGGGGAGTAATGTGGTCATTGCATCCCGTAAGTTGGAGAGATTGAAGTCTGCGGCAGATGAACTGCAGGCCAACCTACCTCCCACAAAGCAGGCACGAGTCATTCCCATACAATGCAACATCCGGAATGAGGAGGAGGTGAATAATTTGGTCAAATCTACCTTAGATACTTTTGGTAAGATCAATTTCTTGGTGAACAATGGAGGAGGCCAGTTTCTTTCCCCTGCTGAACACATCAGTTCTAAGGGATGGCACGCTGTGCTTGAGACCAACCTGACG…
	Pan troglodytes (Chimpanzee)	ATGGCCTCCTGGGCTAAGGGCAGGAGCTACCTGGCGCCTGGTTTGCTGCAGGGCCAAGTGGCCATCGTCACCGGCGGGGCCACGGGCATCGGAAAAGCCATCGTGAAGGAGCTCCTGGAGCTGGGGAGTAATGTGGTCATTGCATCCCGTAAGTTGGAGAGATTGAAGTCTGCGGCAGATGAACTGCAGGCCAACCTACCTCCCACAAAGCAGGCACGAGTCATTCCCATACAATGCAACATCCGGAACGAGGAGGAGGTGAATAATTTGGTCAAATCTACCTTAGATACTTTTGGTAAGATCAATTTCTTGGTGAACAATGGAGGAGGCCAGTTTCTTTCCCCTGCTGAACACATCAGTTCTAAGGGATGGCACGCTGTGCTTGAGACCAACCTGACG…
	Gorilla gorilla (Gorilla)	ATGGCCTCCTGGGCTAAGGGCAGGAGCTACCTGGCGCCTGGTTTGCTGCAGGGCCAAGTGGCCATCGTCACCGGCGGGGCCACGGGCATCGGAAAAGCCATCGTGAAGGAGCTCCTGGAGCTGGGGAGTAATGTGGTCATTGCATCCCGTAAGTTGGAGAGATTGAAGTCTGCGGCAGATGAACTGCAGGCCAACCTACCTCCCACAAAGCAGGCACGAGTCATTCCCATACAATGCAACATCCGGAACGAGGAGGAGGTGAATAATTTGGTCAAATCTACCTTAGATACTTTTGGTAAGATCAATTTCTTGGTGAACAATGGAGGAGGCCAGTTTCTTTCCCCTGCTGAACACATCAGTTCTAAGGGATGGCACGCTGTGCTTGAGACCAACCTGACG…
	Pongo pygmaeus (Orangutan)	ATGGCTTCCTGGGCTAAGGGCAGGAGCTACCTGGCGCCTGGTTTGCTGCAGGGCCAAGTGGCCATCGTCACCGGCGGGGCCACGGGCATCGGAAAAGCCATCGTGAAGGAGCTTCTGGAGCTGGGGAGTAATGTGGTCATTGCATCCCGTAAGTTGGAGAGATTGAAGTCTGCAGCAGGTGAACTGCAGGCCAACCTACCTCCCACAAAGCAGGCACGAGTCATTCCCATACAGTGCAACATCCGGAACGAGGAGGAGGTGAATAATTTGGTCAAATCTACCTTAGATATTTTTGGTAAAATCAATTTCTTGGTGAACAATGGAGGAGGCCAGTTTCTTTCCCTTGCTGAACACATCAGTTCTAAGGGATGGCACGCTGTGCTTGAGACCAACCTGACG…
	Macaca mulatta (Indian rhesus macaque)	ATGGCCTCCTGGGCTAAGGGCAGGAGCTGCCTGGCGCCTGGTTTGCTGCAGGGCCAAGTGGCCATCGTCACTGGCGGGGCCACGGGCATCGGAAAGGCCATCGTGAAGGAGCTCTTGGAGCTGGGGAGTAATGTGGTCATTGCATCCCGTAAGTTGGAGAGATTGAAGTCTGCGGCAGTTGAACTGAAGGCCAGCCTACCTCCCACAAACCAGGCACGAGTCATTCCCATACAATGCAACATCCGGAATGAAGAGGAGGTGAATAATTTGGTCAAATCCACCTTAGATACTTTTGGTAAGATCAATTTCTTGGTGAACAATGGAGGAGGCCAGTTTCTTTCTCCTGCTGAACGCATCAGTTCTAAGGGATGGCACGCCGTGCTTGAGACCAACCTGACG…
	Macaca mulatta (Chinese rhesus macaque)	ATGGCCTCCTGGGCTAAGGGCAGGAGCTGCCTGGCGCCTGGTTTGCTGCAGGGCCAAGTGGCCATCGTCACTGGCGGGGCCACGGGCATCGGAAAGGCCATCGTGAAGGAGCTCTTGGAGCTGGGGAGTAATGTGGTCATTGCATCCCGTAAGTTGGAGAGATTGAAGTCTGCGGCAGTTGAACTGAAGGCCAGCCTACCTCCCACAAACCAGGCACGAGTCATTCCCATACAATGCAACATCCGGAATGAAGAGGAGGTGAATAATTTGGTCAAATCCACCTTAGATACTTTTGGTAAGATCAATTTCTTGGTGAACAATGGAGGAGGCCAGTTTCTTTCTCCTGCTGAACGCATCAGTTCTAAGGGATGGCACGCCGTGCTTGAGACCAACCTGACG…
	Macaca fascicularis (Crab-eating macaque)	ATGGCCTCCTGGGCTAAGGGCAGGAGCTGCCTGGCGCCTGGTTTGCTGCAGGGCCAAGTGGCCATCGTCACTGGCGGGGCCCCGGGCATCGGAAAGGCCATCGTGAAGGAGCTCTTGGAGCTGGGGAGTAATGTGGTCATTGCATCCCGTAAGTTGGAGAGATTGAAGTCTGCGGCAGTTGAACTGAAGGCCAGCCTACCTCCCACAAACCAGGCACGAGTCATTCCCATACAATGCAACATCCGGAATGAAGAGGAGGTGAATAATTTGGTCAAATCCACCTTAGATACTTTTGGTAAGATCAATTTCTTGGTGAACAATGGAGGAGGCCAGTTTCTTTCTCCTGCTGAACGCATCAGTTCTAAGGGATGGCACGCCGTGCTTGAGACCAACCTGACG…
	Papio anubis (Olive baboon)	ATGGCCTCCTGGGCTAAGGGCAGGAGCTGCCTGGCGCCTGGTTTGCTGCAGGGCCAAGTGGCCATCGTCACTGGCGGGGCCACGGGCATCGGAAAGGCCATCGTGAAGGAGCTCCTGGAGCTGGGGAGTAATGTGGTCATTGCATCCCGTAAGTTGGAGAGATTGAAGTCTGCGGCAGATGAACTGAAGGCCAGCCTACCTCCCACAAACCAGGCACGAGTCATTCCCATACAATGCAACATCCGGAATGAAGAGGAGGTGAATAATTTGGTCAAATCCACCATAGATACTTTTGGTAAGATCAATTTCTTGGTGAACAATGGAGGAGGCCAGTTTCTTTCTCCTGCTGAACGCATCAGTTCTAAGGGATGGCACGCCGTGCTTGAGACCAACCTGACG…
	Callithrix jacchus (Common marmoset)	ATGGAGGGCTGGGTTAAGGGCAAGAGCTTCCTGGCGCCTGGTTTGCTGGAGGGCCAAGTGGCCATCGTCACCGGCGGGGCCACGGGCATCGGAAAGGCCATCGTGAAAGAGCTCTTGGAGCTGGGTAGTAATGTGGTCATTGCATCCCGTAAATTTGAGAGACTGAAATCTGCGGCGGATGAACTGAACGCCAGCCTACCTCCCACAAGCCAGGCGCAAGTCATTCCCATACAATGCAACATCCGGAAAGAGGAGGAGGTGAATAATTTGGTCAAATCTACCTTAGATATTTATGGTAAGATCAATTTCTTGGTAAACAATGGAGGAGGCCAGTTTTTTTCCCCTGCTGAACACATCAGTTCTAAGGGATGGCACGCTGTGGTTGAGACCAACCTGACG…
We obtained human coding exon sequences of interest based on the National Center for Biotechnology Information (NCBI) human reference sequence (RefSeq) entries. Next, we used the BLAT search tool on the UCSC Browser (http://www.genome.ucsc.edu/) to screen for orthologous exon sequences in other NHP genome assemblies (chimpanzee: CGSC 2.1.3/panTro3, gorilla: gorGor3.1/gorGor3, orangutan: WUGSC 2.0…
