# Supplementary material for: Diverse captive non-human primates with phytanic acid-deficient diets rich in plant products have substantial phytanic acid levels in their red blood cells
Source: Lipids Health Dis. 2013 Feb 4;12:10. doi: 10.1186/1476-511X-12-10 (PMC3571895; doi:10.1186/1476-511X-12-10)
Supplement: Additional file 5 — Orthologous NHP peroxisome targeting sequences (PTS1 or PTS2) for peroxisome matrix proteins. Orthologous NHP peroxisome targeting sequences (PTS1 or PTS2) for peroxisome matrix proteins are provided. [file 1476-511X-12-10-S5.xlsx]

## Sheet: Additional_File_5
Additional File 5. Orthologous NHP peroxisome targeting sequences (PTS1 or PTS2) for peroxisome matrix proteins.
Species	AMACR -PTS1	AMACR PTS1 Score	AMACR Prediction Classification	ACOX2-PTS1	ACOX2 PTS1 Score	ACOX2 Prediction Classification	ACOX3-PTS1	ACOX3 PTS1 Score	ACOX3 Prediction Classification	EHHADH-PTS1	EHHADH PTS1 Score	EHHADH Prediction Classification	SCP2-PTS1	SCP2 PTS1 Score	SCP2 Prediction Classification	PECR-PTS1	PECR PTS1 Score	PECR Prediction Classification	HACL1 - PTS1a	HACL1 PTS1 Score	HACL1 Prediction Classification	PHYH - PTS2	ACAA1-PTS2
Human	KIIESNKVKASL	6.126	Targeted	IRPLLQSWRSKL	12.218	Targeted	NKPVIGSLKSKL	15.822	Targeted	WQSLAGSPSSKL	13.235	Targeted	QNLQLQPGNAKL	6.525	Targeted	KMKETFKEKAKL	4.383	Targeted	AQDFHWLTRSNM	-4.313	Twilight zone	RLQIVLGHL	RLQVVLGHL
Chimpanzee	KIIESNKVKASL	6.126	Targeted	IRPLLQSWRSKL	12.218	Targeted	NKPVIGSLKSKL	15.822	Targeted	WQSLAGSPSSKL	13.235	Targeted	QSLQLQPGNAKL	6.437	Targeted	KMKETFKEKAKL	4.383	Targeted	AQDFHWLTRSNM	-4.313	Twilight zone	RLQIVLGHL	RLQVVLGHL
Gorilla	KIIESNKVKASL	6.126	Targeted	IRPLLQSWRSKL	12.218	Targeted	NKPVIGSLKSKL	15.822	Targeted	WQSLAGSPSSKL	13.235	Targeted	QNLQLQPGNAKL	6.525	Targeted	KMKETFKEKAKL	4.383	Targeted	AQDFHWLTRSNM	-4.313	Twilight zone	RLQIVLGHL	RLHVVLGHL
Orangutan	KIIESNKVKASL	6.126	Targeted	IRPLLQSWKSKL	11.569	Targeted	NKPVIGSLKSKL	15.822	Targeted	WQSLAGSPSSKL	13.235	Targeted	QNLQLQPGNAKL	6.525	Targeted	RMKETFKEKAKL	4.922	Targeted	AQDFHWLTRSNM	-4.313	Twilight zone	RLQIVLGHL	RLQVVLGHL
Gibbon	KIIESNKVKASL	6.126	Targeted	IRPLLQSWRSKL	12.218	Targeted	NKPVIGGLKSKLb	15.343	Targeted	WQSLAGSPSSKL	13.235	Targeted	QNLQLQPGNAKL	6.525	Targeted	RMKETFKEKAKLb	4.922	Targeted	AQDFHWLTRSNM	-4.313	Twilight zone	RLQIVLGHL	RLQVVLGHL
Indian rhesus macaque	KIIESNKVKASL	6.126	Targeted	IRPLLQSWRSKL	12.218	Targeted	NKPVIGSLKSKL	15.822	Targeted	WQSLAGSPSSNL	5.194	Targeted	QNLQLQPGNAKL	6.525	Targeted	RMKVSFKDKAKL	5.319	Targeted	TQDFHWLTRSNM	-3.606	Twilight zone	RLQIVLGHL	RLQVVLGHL
Chinese rhesus macaque	KIIESNKVKASL	6.126	Targeted	IRPLLQSWRSKL	12.218	Targeted	NKPVIGSLKSKL	15.822	Targeted	WQSLAGSPSSNL	5.194	Targeted	QNLQLQPGNAKL	6.525	Targeted	RMKVSFKDKAKL	5.319	Targeted	TQDFHWLTRSNM	-3.606	Twilight zone	RLQIVLGHL	RLQVVLGHL
Crab-eating macaque	KIIESNKVKASL	6.126	Targeted	IRPLLQSWRSKL	12.218	Targeted	NKPVIGSLKSKL	15.822	Targeted	WQSLAGSPSSNL	5.194	Targeted	QNLQLQPGNAKL	6.525	Targeted	RMKASFKDKAKL	5.548	Targeted	TQDFHWLTRSNM	-3.606	Twilight zone	RLQIVLGHL	RLQVVLGHL
Olive baboon	KIIESNKVKASL	6.126	Targeted	IRPLLQSWRSKL	12.218	Targeted	NKPVIGSLKSKL	15.822	Targeted	WQSLAGSPSSKL	13.235	Targeted	QNLQLQPGNAKL	6.525	Targeted	RMKASFKDKAKL	5.548	Targeted	TQDFHWLTRSNM	-3.606	Twilight zone	RLQIILGHL	RLQVVLGHL
Marmoset	KIIESHKVKAGL	-9.277	Twilight Zone	IRPLLQSWRSKL	12.218	Targeted	NKPVIGSVKSKL	15.744	Targeted	WQSLAGPPSSKL	16.7	Targeted	QNLQLQPGKAKL	10.431	Targeted	KMKESFKQKAKL	3.859	Targeted	AQDFHWLTRSNM	-4.313	Twilight zone	RLRIVLGHL	RLQVVLGHL
Bolivian squirrel monkey	KIIESHKVKASL	7.12	Targeted	IRPLLQSWRSKL	12.218	Targeted	NKPVTGSLKSKL	16.975	Targeted	WQSLAGPPSSKL	16.7	Targeted	QNLQLQPGKAKL	10.431	Targeted	KMKASFKQKAKLb	4.308	Targeted	AQDFHWLTRSNM	-4.313	Twilight zone	RLQIVLGHL	RLQVVLGHL
Siamang	KIIESNKVKASL	6.126	Targeted																			RLQIVLGHL
Lion tail macaque	KVIESNKVKASL	6.724	Targeted																			RLQIVLGHL
Douc langur	KIIESNKVKASL	6.126	Targeted																			RLQIVLGHL
When applicable, PTS1 scores and Prediction Classification of PTS1 containing proteins are provided based on results from the PTS1 predictor tool [11]
Residues that differ from human are underlined in red bold type. Blanks indicate that no sequence information is available.
aC-terminus has been suggested to contain a PTS1 variant sequence based on: Foulon V, Antonenkov VD, Croes K, Waelkens E, Mannaerts GP, Van Veldhoven PP, Casteels M: Purification, molecular cloning, and expression of 2-hydroxyphytanoyl-CoA lyase, a peroxisomal thiamine pyrophosphate-dependent enzyme that catalyzes the carbon-carbon bond cleavage during alpha-oxidation of 3-methyl-branched fatty a…
bBased on partial protein sequence.
